# Supplementary material for: Genome-Wide Association Study Identifies Novel Restless Legs Syndrome Susceptibility Loci on 2p14 and 16q12.1
Source: PLoS Genet. 2011 Jul 14;7(7):e1002171. doi: 10.1371/journal.pgen.1002171 (PMC3136436; doi:10.1371/journal.pgen.1002171)
Supplement: Table S7 — Genotype data of GWA samples. Genotypes of the GWA samples are given for the eight best-associated SNPs (see Table 1). SNP alleles are ACGT-coded. Phenotype information includes gender (1 = male, 2 = female) and disease status (1 = unaffected, 2 = affected). (XLS) [file pgen.1002171.s012.xls]

## Sheet: Tabelle1
ID	Gender	Disease status	rs2300478	rs6747972	rs2116050	rs9357271	rs1975197	rs12593813	rs3104767	rs3104788
Control_1	1	1	GT	GG	AA	CT	AA	AA	GG	TT
Control_2	1	1	GG	AG	GA	TT	GG	GG	GG	TT
Control_3	1	1	GT	AG	GA	TT	GG	AG	TG	CT
Control_4	1	1	TT	GG	AA	CT	AG	GG	TG	CT
Control_5	2	1	TT	AG	GA	CT	GG	AG	TT	CC
Control_6	1	1	TT	GG	AA	TT	AG	GG	TG	CT
Control_7	2	1	GG	AG	GA	TT	AG	GG	TG	CT
Control_8	1	1	TT	AG	GA	TT	AG	AG	GG	TT
Control_9	2	1	GT	AG	GA	CT	AG	AG	TG	CT
Control_10	1	1	GT	AA	GG	TT	GG	GG	TT	CC
Control_11	1	1	GT	GG	AA	TT	GG	AG	TG	CT
Control_12	1	1	TT	GG	AA	TT	GG	GG	TG	CT
Control_13	1	1	TT	AA	GG	CC	AG	GG	TG	CT
Control_14	1	1	TT	GG	AA	TT	GG	GG	TG	CT
Control_15	1	1	GT	AG	GA	TT	GG	GG	GG	TT
Control_16	2	1	GT	GG	AA	CC	GG	AG	GG	TT
Control_17	2	1	TT	AA	GG	CT	GG	GG	TG	CT
Control_18	2	1	TT	AG	GA	TT	GG	GG	GG	TT
Control_19	1	1	TT	AA	GG	TT	AG	GG	TG	CT
Control_20	1	1	TT	GG	AA	CT	AG	GG	TT	CC
Control_21	1	1	TT	AG	GA	CT	GG	GG	GG	TT
Control_22	1	1	TT	AG	GA	CT	GG	AG	GG	TT
Control_23	2	1	TT	GG	AA	TT	AG	GG	TT	CC
Control_24	2	1	GT	GG	AA	TT	GG	GG	TT	CC
Control_25	2	1	GT	AA	GG	TT	GG	GG	TG	CT
Control_26	1	1	TT	AA	GG	CT	AG	AA	TG	CT
Control_27	2	1	TT	AG	GA	TT	AG	AG	TG	CT
Control_28	2	1	TT	AG	GA	CT	GG	GG	TT	CC
Control_29	2	1	TT	AA	GG	TT	GG	GG	GG	TT
Control_30	2	1	TT	GG	AA	TT	AG	GG	GG	TT
Control_31	2	1	TT	AG	GA	TT	AG	AG	GG	TT
Control_32	1	1	TT	GG	AA	CT	AG	AG	TG	CT
Control_33	1	1	GT	AG	GA	TT	AG	AG	TT	CC
Control_34	2	1	GT	GG	AA	TT	GG	AG	TG	CT
Control_35	2	1	TT	AA	GG	CT	GG	GG	GG	TT
Control_36	1	1	GT	AG	GA	TT	AG	GG	GG	TT
Control_37	1	1	TT	AG	GA	CT	GG	AG	TG	CT
Control_38	1	1	GT	AG	GA	TT	GG	AG	GG	TT
Control_39	1	1	TT	AG	GA	TT	GG	AG	GG	TT
Control_40	2	1	TT	GG	GA	CT	GG	GG	GG	TT
Control_41	2	1	TT	AG	GA	TT	GG	GG	GG	TT
Control_42	1	1	TT	GG	AA	CC	GG	AG	TT	CC
Control_43	2	1	TT	AG	GA	TT	GG	GG	TG	CT
Control_44	1	1	TT	AG	GA	TT	GG	AG	TG	CT
Control_45	2	1	GG	GG	GA	TT	GG	GG	TG	CT
Control_46	1	1	TT	GG	AA	TT	GG	AG	TG	CT
Control_47	1	1	TT	GG	AA	CC	GG	AG	TT	CC
Control_48	2	1	TT	GG	GA	TT	GG	AG	TT	CC
Control_49	1	1	GT	AG	GA	CT	GG	AG	GG	TT
Control_50	2	1	TT	AA	GG	TT	GG	AG	TG	CT
Control_51	1	1	GT	GG	AA	TT	GG	GG	GG	TT
Control_52	1	1	TT	AG	GA	CT	GG	AG	GG	TT
Control_53	1	1	TT	AG	GA	TT	GG	AG	TG	CT
Control_54	1	1	GG	AG	GA	TT	GG	AG	TT	CC
Control_55	2	1	GT	GG	AA	CT	GG	GG	GG	TT
Control_56	2	1	GT	AA	00	TT	AA	GG	TT	CC
Control_57	1	1	GT	AA	GG	CC	AG	AA	GG	TT
Control_58	2	1	TT	AG	GA	TT	GG	GG	GG	TT
Control_59	2	1	TT	GG	AA	CT	GG	GG	TG	CT
Control_60	2	1	GT	AA	GG	CT	AA	GG	TG	CT
Control_61	1	1	TT	GG	AA	TT	GG	GG	TG	CT
Control_62	1	1	TT	AG	GA	CC	AG	AA	TG	CT
Control_63	2	1	GT	AA	GG	TT	GG	AG	TT	CC
Control_64	1	1	TT	AG	GA	CT	GG	GG	TG	CT
Control_65	1	1	GT	GG	AA	TT	GG	GG	TG	CT
Control_66	1	1	TT	AA	GG	TT	GG	GG	TG	CT
Control_67	1	1	GT	AG	GA	TT	GG	GG	TT	CC
Control_68	1	1	GT	AA	GG	TT	AG	AG	TG	CT
Control_69	1	1	TT	AG	GA	TT	GG	GG	TT	CC
Control_70	2	1	TT	AG	GA	TT	GG	AG	GG	TT
Control_71	2	1	GT	GG	AA	CT	GG	GG	GG	TT
Control_72	1	1	TT	GG	AA	TT	AG	AG	TG	CT
Control_73	1	1	TT	AG	GA	CT	AA	AG	TG	CT
Control_74	2	1	TT	AG	GA	CT	GG	AG	GG	TT
Control_75	2	1	TT	AA	GG	CT	GG	GG	TG	CT
Control_76	2	1	GT	AG	GA	CT	GG	GG	GG	TT
Control_77	2	1	GT	AG	GA	TT	AG	GG	TT	CC
Control_78	2	1	GT	AG	GA	CT	AG	GG	GG	TT
Control_79	1	1	TT	AG	GA	CT	GG	AG	TT	CC
Control_80	2	1	TT	AG	GA	TT	GG	AG	GG	TT
Control_81	1	1	GT	AA	GG	CT	GG	AG	GG	TT
Control_82	2	1	TT	GG	AA	CT	GG	AG	GG	TT
Control_83	2	1	GT	AG	GA	CC	GG	AG	TT	CC
Control_84	2	1	TT	GG	AA	CT	GG	GG	TG	CT
Control_85	2	1	TT	AG	GA	CT	GG	AA	TG	CT
Control_86	2	1	TT	GG	AA	CT	GG	AA	GG	TT
Control_87	2	1	GT	AG	GA	TT	GG	AA	GG	TT
Control_88	1	1	GT	GG	GA	TT	AG	GG	TG	CT
Control_89	2	1	TT	AG	GA	TT	GG	AG	TG	CT
Control_90	1	1	TT	AG	GA	CT	GG	AG	GG	TT
Control_91	2	1	TT	AA	GG	CT	GG	AG	TT	CC
Control_92	1	1	GT	AG	GA	TT	GG	GG	TG	CT
Control_93	1	1	GT	AA	GG	CT	GG	GG	TT	CC
Control_94	2	1	GT	GG	AA	TT	AG	GG	TG	CT
Control_95	1	1	TT	AA	GG	CT	AA	GG	TG	CT
Control_96	2	1	GT	AA	GG	TT	GG	AG	TG	CT
Control_97	2	1	GT	AA	GG	TT	AG	AA	GG	TT
Control_98	2	1	TT	AG	GA	CT	GG	GG	TT	CC
Control_99	2	1	GT	AG	GA	TT	GG	GG	TT	CC
Control_100	1	1	00	GG	00	CT	AG	AG	TT	CC
Control_101	2	1	TT	AG	GA	TT	AG	AG	GG	TT
Control_102	2	1	TT	GG	AA	TT	GG	GG	GG	TT
Control_103	1	1	GT	GG	AA	CT	GG	GG	TG	CT
Control_104	2	1	TT	GG	AA	CT	GG	AG	TT	CC
Control_105	1	1	GT	AG	GA	TT	AG	AG	GG	TT
Control_106	1	1	GT	AA	GG	CC	GG	AG	GG	TT
Control_107	2	1	TT	AG	GA	CT	GG	AG	TG	CT
Control_108	2	1	TT	GG	AA	CC	GG	GG	TG	CT
Control_109	2	1	GT	AG	GA	CC	GG	GG	GG	TT
Control_110	2	1	TT	AG	GA	TT	GG	GG	TG	CT
Control_111	1	1	00	GG	AA	TT	AG	AG	GG	TT
Control_112	2	1	TT	AA	GA	CT	AG	AG	TG	CT
Control_113	1	1	TT	AA	GG	TT	GG	AG	GG	TT
Control_114	1	1	GT	AA	GG	TT	GG	AG	TT	CC
Control_115	2	1	GT	AG	GA	CT	GG	AG	TT	CC
Control_116	1	1	TT	AG	GA	CT	GG	GG	GG	TT
Control_117	2	1	00	AG	GA	CT	GG	GG	TG	CT
Control_118	2	1	TT	AG	GA	CT	GG	AG	TG	CT
Control_119	2	1	GT	GG	AA	CT	GG	GG	TG	CT
Control_120	2	1	TT	AG	GA	CT	GG	GG	TT	CC
Control_121	1	1	GT	GG	00	TT	GG	AA	GG	TT
Control_122	1	1	TT	GG	AA	CT	AG	GG	GG	TT
Control_123	2	1	GT	GG	AA	TT	GG	GG	TG	CT
Control_124	1	1	TT	AA	GG	CT	AG	AG	TT	CC
Control_125	2	1	TT	AG	GA	TT	AG	AG	GG	TT
Control_126	1	1	GT	GG	00	CT	GG	AA	TG	CT
Control_127	2	1	TT	GG	AA	TT	GG	AG	TG	CT
Control_128	1	1	TT	AA	GG	TT	AG	GG	TT	CC
Control_129	1	1	TT	GG	AA	CT	GG	GG	TG	CT
Control_130	1	1	TT	AA	GG	CT	AG	AG	TG	CT
Control_131	2	1	GT	GG	AA	TT	GG	GG	TG	CT
Control_132	2	1	TT	AG	GG	CC	GG	AG	TG	CT
Control_133	1	1	GT	AA	GG	TT	GG	AG	TG	CT
Control_134	2	1	TT	GG	AA	TT	GG	GG	TT	CC
Control_135	2	1	GT	AA	GG	CT	GG	AG	TT	CC
Control_136	1	1	TT	GG	AA	TT	GG	GG	TG	CT
Control_137	2	1	GT	AG	GA	TT	GG	AG	GG	TT
Control_138	2	1	TT	AA	GG	TT	GG	GG	TG	CT
Control_139	1	1	GT	AG	GA	TT	GG	AG	TG	CT
Control_140	1	1	GT	GG	AA	CT	GG	AG	TT	CC
Control_141	1	1	GT	GG	AA	TT	GG	AA	TG	CT
Control_142	2	1	GG	GG	AA	CT	GG	AG	GG	TT
Control_143	1	1	TT	GG	AA	CT	GG	GG	TG	CT
Control_144	1	1	GT	GG	GA	TT	AG	GG	TG	CT
Control_145	1	1	TT	AG	GA	TT	AG	AG	GG	TT
Control_146	2	1	TT	GG	AA	TT	GG	AA	TG	CT
Control_147	2	1	TT	GG	AA	CC	GG	AG	TG	CT
Control_148	1	1	GT	GG	AA	CT	AG	AG	TG	CT
Control_149	2	1	GT	AG	GA	CT	GG	AG	GG	TT
Control_150	2	1	TT	GG	GA	TT	GG	AG	00	CT
Control_151	2	1	TT	AG	GA	TT	GG	AG	TG	CT
Control_152	1	1	GT	AG	GA	TT	GG	AG	TG	CT
Control_153	1	1	GG	AA	GG	CT	AG	AG	TG	CT
Control_154	1	1	TT	AG	GA	CT	GG	AA	TT	CC
Control_155	2	1	TT	AG	GA	TT	AG	AG	TG	CT
Control_156	2	1	TT	GG	AA	CT	GG	AG	TG	CT
Control_157	1	1	TT	GG	AA	TT	AG	GG	GG	TT
Control_158	1	1	TT	AG	GA	CT	AG	GG	TT	CC
Control_159	2	1	GG	AG	GA	CT	AG	GG	TG	CT
Control_160	2	1	GT	AA	GG	TT	GG	AG	TG	CT
Control_161	2	1	GT	AG	GA	TT	GG	AG	GG	TT
Control_162	2	1	GT	AG	GA	TT	GG	GG	TG	CT
Control_163	2	1	GT	GG	AA	TT	GG	AG	TG	CT
Control_164	1	1	TT	AA	GG	CT	GG	AG	TG	CT
Control_165	1	1	GT	AG	GA	CT	GG	AA	GG	TT
Control_166	2	1	GT	AG	GA	TT	GG	GG	TG	CT
Control_167	2	1	GT	AG	GA	TT	GG	AG	TG	CT
Control_168	1	1	TT	AA	GG	TT	AG	GG	GG	TT
Control_169	2	1	TT	GG	AA	CT	AG	AG	TG	CT
Control_170	1	1	GT	AG	GA	CT	AG	AG	TT	CC
Control_171	1	1	TT	GG	AA	TT	GG	AG	GG	TT
Control_172	1	1	GT	AG	GA	TT	AG	GG	TT	CC
Control_173	1	1	TT	AA	GG	CT	GG	GG	GG	TT
Control_174	2	1	GT	AG	GA	TT	GG	AG	TT	CC
Control_175	2	1	GT	GG	AA	TT	GG	AA	GG	TT
Control_176	1	1	GT	GG	AA	TT	AG	AG	TG	CT
Control_177	2	1	GT	AA	GG	TT	GG	AG	TG	CT
Control_178	2	1	GT	AG	GA	TT	GG	GG	GG	TT
Control_179	2	1	TT	GG	AA	CT	GG	GG	GG	TT
Control_180	2	1	TT	AG	GA	TT	GG	GG	TT	CC
Control_181	1	1	GT	AA	GG	TT	GG	AG	TT	CC
Control_182	1	1	GT	GG	AA	TT	GG	AG	TG	CT
Control_183	2	1	GT	AG	GA	TT	GG	GG	GG	TT
Control_184	2	1	TT	GG	AA	TT	GG	GG	TG	CT
Control_185	2	1	TT	AA	GG	CT	GG	AG	GG	TT
Control_186	2	1	TT	GG	AA	CT	GG	AA	TG	CT
Control_187	2	1	TT	GG	AA	CT	GG	GG	TG	CT
Control_188	1	1	GT	AG	GA	CT	GG	AG	TG	CT
Control_189	2	1	GT	AG	GA	TT	GG	AG	TT	CC
Control_190	2	1	GT	GG	AA	TT	AG	AG	TG	CT
Control_191	1	1	TT	AG	GA	TT	AG	GG	TG	CT
Control_192	2	1	TT	AG	GA	TT	AA	AG	GG	TT
Control_193	1	1	TT	AA	GG	TT	GG	GG	GG	TT
Control_194	1	1	TT	AG	GA	TT	GG	GG	TG	CT
Control_195	1	1	GT	AG	GA	TT	GG	GG	GG	TT
Control_196	1	1	TT	GG	AA	TT	GG	GG	TG	CT
Control_197	1	1	TT	GG	AA	TT	GG	GG	TG	CT
Control_198	1	1	TT	GG	AA	CC	AG	AA	TG	CT
Control_199	1	1	TT	GG	AA	TT	GG	AA	GG	TT
Control_200	2	1	00	AG	GA	TT	AG	GG	GG	TT
Control_201	2	1	GT	AA	GG	CT	AA	AG	TT	CC
Control_202	2	1	GT	AG	GG	TT	GG	AG	GG	TT
Control_203	2	1	GT	AA	GG	TT	AG	GG	GG	TT
Control_204	2	1	GT	GG	AA	TT	GG	AG	TG	CT
Control_205	1	1	GT	AG	GA	TT	GG	GG	GG	TT
Control_206	2	1	TT	AG	GA	TT	GG	AG	TG	CT
Control_207	2	1	GT	GG	AA	CT	GG	AG	GG	TT
Control_208	2	1	TT	AG	GA	TT	GG	GG	TG	CT
Control_209	2	1	TT	GG	AA	CT	AG	GG	TT	CC
Control_210	1	1	TT	GG	GA	TT	AG	AG	TG	CT
Control_211	2	1	GT	AA	GG	TT	GG	GG	TG	CT
Control_212	2	1	TT	AG	GA	CT	GG	GG	TT	CC
Control_213	1	1	GT	AG	GA	TT	AG	AG	TG	CT
Control_214	1	1	TT	AG	GA	TT	GG	AA	TT	CC
Control_215	2	1	GT	GG	AA	TT	GG	AG	TG	CT
Control_216	1	1	TT	GG	GA	TT	GG	AG	TT	CC
Control_217	2	1	GT	AG	GA	CT	GG	GG	TG	CT
Control_218	2	1	GT	AA	GG	TT	GG	AG	TT	CC
Control_219	2	1	GT	GG	00	TT	AG	AG	GG	TT
Control_220	1	1	TT	GG	AA	CC	GG	GG	GG	TT
Control_221	2	1	TT	GG	AA	TT	GG	AG	TG	CT
Control_222	1	1	GT	AG	GA	CC	AG	GG	TG	CT
Control_223	1	1	TT	AG	GA	TT	GG	GG	GG	TT
Control_224	1	1	GT	GG	AA	TT	GG	GG	GG	TT
Control_225	2	1	GT	AA	GG	CT	AG	GG	TT	CC
Control_226	2	1	TT	GG	GA	TT	GG	GG	TG	CT
Control_227	2	1	GT	AG	GA	CT	GG	AG	TG	CT
Control_228	2	1	GT	GG	AA	CT	GG	AG	GG	TT
Control_229	2	1	TT	AG	GA	CC	AG	AG	GG	TT
Control_230	1	1	TT	GG	AA	TT	GG	GG	TG	CT
Control_231	1	1	GT	AA	GG	TT	AG	AG	TG	CT
Control_232	2	1	GT	AG	GA	CC	AA	AG	GG	TT
Control_233	1	1	TT	AG	GA	CT	AG	AA	TT	CC
Control_234	2	1	GT	AG	GA	TT	GG	AG	TG	CT
Control_235	1	1	TT	GG	AA	TT	GG	GG	TG	CT
Control_236	1	1	GT	AG	GA	TT	GG	GG	GG	TT
Control_237	1	1	TT	AA	GG	TT	GG	GG	TG	CT
Control_238	1	1	TT	AG	GA	TT	GG	AG	TG	CT
Control_239	2	1	00	AG	GA	TT	AG	AG	TG	CT
Control_240	1	1	00	AA	GG	CT	GG	GG	TG	CT
Control_241	1	1	GT	AG	GA	TT	GG	GG	GG	TT
Control_242	1	1	TT	AA	GG	CC	GG	AG	TG	CT
Control_243	2	1	TT	AA	GG	TT	AA	AG	TG	CT
Control_244	2	1	TT	AG	GA	CT	GG	GG	GG	TT
Control_245	2	1	GT	AG	GA	TT	GG	GG	GG	TT
Control_246	2	1	TT	GG	AA	CT	GG	AG	GG	TT
Control_247	2	1	GT	GG	AA	TT	GG	AG	TG	CT
Control_248	2	1	GG	AG	GA	CT	GG	AG	TG	CT
Control_249	2	1	TT	AG	GA	TT	GG	AA	GG	TT
Control_250	2	1	TT	AA	GG	TT	AG	AG	TG	CT
Control_251	1	1	TT	GG	AA	TT	GG	GG	TG	CT
Control_252	1	1	TT	AG	GA	CT	GG	GG	GG	TT
Control_253	1	1	TT	AA	GG	TT	GG	GG	TT	CC
Control_254	2	1	TT	AG	GA	TT	GG	GG	TG	CT
Control_255	2	1	TT	GG	AA	CT	GG	AG	TT	CC
Control_256	2	1	GG	AA	GG	CT	GG	AG	TT	CC
Control_257	2	1	TT	AG	GA	TT	GG	GG	GG	TT
Control_258	2	1	TT	AG	GA	CT	GG	AG	TT	CC
Control_259	2	1	TT	AA	GG	TT	GG	GG	GG	TT
Control_260	1	1	GT	AG	GA	TT	GG	AG	TT	CC
Control_261	2	1	00	AA	GG	CT	GG	GG	GG	TT
Control_262	1	1	TT	GG	AA	TT	AG	GG	TG	CT
Control_263	1	1	GG	AA	GG	TT	AG	AA	GG	TT
Control_264	1	1	TT	AG	GA	CT	GG	AG	TG	CT
Control_265	1	1	GT	GG	AA	TT	AG	GG	TT	CC
Control_266	1	1	TT	GG	GA	TT	GG	GG	TG	CT
Control_267	1	1	TT	AG	GA	CT	GG	GG	TG	CT
Control_268	2	1	TT	GG	AA	CT	GG	GG	TG	CT
Control_269	2	1	TT	AG	GA	TT	GG	GG	TG	CT
Control_270	1	1	TT	AG	GA	CT	AG	GG	TG	CT
Control_271	1	1	TT	AA	GG	TT	GG	AG	TT	CC
Control_272	1	1	GT	AG	GA	TT	GG	AG	GG	TT
Control_273	1	1	GT	AG	GA	TT	AG	GG	TG	CT
Control_274	2	1	TT	AG	GA	CT	AG	GG	TT	CC
Control_275	2	1	TT	AA	GG	TT	GG	GG	TG	CT
Control_276	2	1	TT	AG	GA	CT	AG	GG	TT	CC
Control_277	2	1	TT	AG	GA	TT	AG	GG	GG	TT
Control_278	1	1	TT	AA	GG	TT	GG	GG	TG	CT
Control_279	2	1	GT	GG	AA	TT	GG	GG	TT	CC
Control_280	2	1	GT	GG	AA	TT	GG	AG	GG	TT
Control_281	1	1	GT	AG	GA	CC	GG	AG	TG	CT
Control_282	2	1	GT	AG	GA	TT	AG	GG	TG	CT
Control_283	1	1	TT	AA	GG	TT	GG	GG	TG	CT
Control_284	2	1	GT	AA	GG	TT	GG	GG	GG	TT
Control_285	1	1	GT	AA	GG	TT	GG	AG	TG	CT
Control_286	1	1	TT	AG	GA	TT	GG	AG	GG	TT
Control_287	2	1	TT	AG	GA	TT	GG	GG	TG	CT
Control_288	2	1	TT	AG	GA	CT	GG	GG	GG	TT
Control_289	2	1	TT	GG	AA	CT	AG	AG	TG	CT
Control_290	1	1	TT	AG	GA	CT	GG	GG	TG	CT
Control_291	2	1	TT	AA	GG	CT	AG	GG	TG	CT
Control_292	2	1	GT	AG	GA	TT	AG	AA	TG	CT
Control_293	2	1	TT	AG	GA	TT	GG	GG	GG	TT
Control_294	1	1	TT	AA	GG	TT	GG	AG	TG	CT
Control_295	2	1	GG	GG	AA	CT	GG	GG	TG	CT
Control_296	2	1	GT	AG	GA	TT	GG	AG	TG	CT
Control_297	1	1	TT	AG	GA	TT	AG	GG	TG	CT
Control_298	1	1	GG	AA	GG	TT	AG	GG	GG	TT
Control_299	1	1	TT	GG	AA	CT	GG	AG	TG	CT
Control_300	1	1	TT	GG	AA	TT	GG	AG	TG	CT
Control_301	2	1	TT	AG	GA	CT	GG	AA	TG	CT
Control_302	1	1	TT	GG	AA	CT	GG	AG	TG	CT
Control_303	1	1	TT	GG	AA	TT	GG	GG	TT	CC
Control_304	2	1	GG	AA	GG	TT	GG	AG	TT	CC
Control_305	1	1	TT	GG	00	CT	GG	AA	GG	TT
Control_306	1	1	TT	AG	GA	TT	GG	GG	TG	CT
Control_307	1	1	GT	AA	GG	TT	GG	GG	TG	CT
Control_308	1	1	GT	AA	GG	TT	GG	GG	TT	CC
Control_309	2	1	TT	GG	AA	CC	GG	GG	TG	CT
Control_310	2	1	GT	AG	GA	TT	AG	AG	TG	CT
Control_311	1	1	TT	AA	GG	TT	GG	GG	TG	CT
Control_312	1	1	TT	GG	AA	TT	AG	AG	TT	CC
Control_313	2	1	GT	GG	AA	TT	GG	AG	TT	CC
Control_314	2	1	GT	AA	GG	CT	AG	AG	TG	CT
Control_315	2	1	TT	GG	AA	TT	GG	AG	TG	CT
Control_316	2	1	GT	GG	AA	CT	AG	GG	TG	CT
Control_317	1	1	TT	GG	GA	CT	GG	AG	TG	CT
Control_318	2	1	GT	AG	GA	TT	GG	AG	TT	CC
Control_319	2	1	GT	GG	AA	TT	GG	AG	GG	TT
Control_320	2	1	GT	AG	GA	CT	GG	AG	TG	CT
Control_321	1	1	TT	AG	GA	CT	AG	AG	TG	CT
Control_322	2	1	TT	GG	AA	CT	GG	GG	GG	TT
Control_323	2	1	TT	AG	GA	TT	GG	AG	TG	CT
Control_324	2	1	TT	AA	GG	CT	AG	AA	GG	TT
Control_325	1	1	TT	AG	GA	CT	GG	AA	TG	CT
Control_326	2	1	GT	AG	GA	CT	GG	AG	TG	CT
Control_327	1	1	TT	GG	AA	CT	GG	AG	GG	TT
Control_328	1	1	TT	AA	GG	CT	GG	AG	GG	TT
Control_329	2	1	TT	AG	GA	TT	AG	AG	TG	CT
Control_330	1	1	TT	AG	GA	TT	AG	AG	GG	TT
Control_331	2	1	TT	AG	GA	TT	GG	GG	TG	CT
Control_332	2	1	GT	AA	GG	TT	GG	GG	TT	CC
Control_333	2	1	TT	AG	GA	TT	GG	AG	TG	CT
Control_334	1	1	GT	AG	GA	TT	AG	GG	TG	CT
Control_335	1	1	TT	GG	AA	TT	GG	GG	TG	CT
Control_336	1	1	GT	AG	GA	TT	GG	GG	TG	CT
Control_337	2	1	TT	AG	GA	TT	GG	AG	GG	TT
Control_338	1	1	TT	AG	GA	TT	AG	GG	GG	TT
Control_339	1	1	TT	AG	GA	TT	AG	AG	TG	CT
Control_340	1	1	TT	GG	00	CT	GG	AG	GG	TT
Control_341	2	1	TT	AA	GG	TT	AG	GG	GG	TT
Control_342	1	1	TT	AA	GG	TT	GG	GG	GG	TT
Control_343	2	1	GT	AG	GA	TT	AA	GG	TG	CT
Control_344	1	1	TT	AG	GA	TT	GG	AG	GG	TT
Control_345	1	1	GT	AG	GA	TT	AG	GG	TG	CT
Control_346	1	1	00	AG	GA	CT	GG	AA	GG	TT
Control_347	1	1	TT	AG	GA	CC	AG	AG	GG	TT
Control_348	2	1	GT	AA	GG	TT	GG	AA	TT	CC
Control_349	1	1	GT	GG	AA	TT	GG	AG	TG	CT
Control_350	2	1	GT	AA	GG	TT	GG	GG	GG	TT
Control_351	2	1	TT	GG	AA	TT	GG	GG	GG	TT
Control_352	1	1	TT	GG	AA	CT	GG	AG	TG	CT
Control_353	1	1	TT	AG	GA	CT	GG	GG	TG	CT
Control_354	2	1	GT	GG	00	CC	GG	AG	TT	CC
Control_355	2	1	TT	AA	GG	CT	GG	AA	TG	CT
Control_356	1	1	TT	GG	AA	CT	GG	GG	TG	CT
Control_357	2	1	TT	AA	GG	TT	GG	GG	TT	CC
Control_358	1	1	GT	AG	GA	TT	GG	GG	GG	TT
Control_359	1	1	TT	GG	AA	TT	AG	AG	TT	CC
Control_360	1	1	GT	AG	GA	TT	GG	GG	TG	CT
Control_361	1	1	GT	GG	AA	TT	AG	AG	TG	CT
Control_362	1	1	GT	AA	GG	TT	GG	AG	TT	CC
Control_363	2	1	TT	AG	GA	TT	GG	AG	TG	CT
Control_364	1	1	TT	AA	GG	TT	GG	AA	GG	TT
Control_365	1	1	GT	GG	GA	CT	GG	AG	TG	CT
Control_366	1	1	GT	GG	AA	TT	GG	GG	GG	TT
Control_367	2	1	TT	AG	GA	TT	GG	GG	GG	TT
Control_368	2	1	TT	AG	GA	TT	GG	GG	GG	TT
Control_369	1	1	GT	AG	GA	CT	GG	AG	TT	CC
Control_370	1	1	TT	AA	GG	CC	AG	AG	GG	TT
Control_371	1	1	GT	GG	AA	CT	GG	AG	TT	CC
Control_372	2	1	GT	AG	GA	TT	AG	GG	TT	CC
Control_373	2	1	TT	AG	GA	TT	GG	AG	GG	TT
Control_374	1	1	GT	GG	AA	TT	GG	GG	TG	CT
Control_375	2	1	TT	GG	AA	TT	GG	AG	GG	TT
Control_376	1	1	TT	AG	GA	CT	AG	AG	TG	CT
Control_377	2	1	TT	GG	00	CT	GG	GG	TG	CT
Control_378	1	1	TT	AA	GG	TT	GG	AG	TG	CT
Control_379	2	1	GT	AG	GA	TT	GG	AG	GG	TT
Control_380	1	1	GG	AA	GG	TT	GG	GG	GG	TT
Control_381	1	1	TT	AG	GA	TT	GG	GG	TG	CT
Control_382	1	1	TT	AG	GA	TT	GG	AG	GG	TT
Control_383	2	1	GT	GG	AA	CT	GG	GG	GG	TT
Control_384	1	1	TT	AA	GG	TT	GG	AG	TG	CT
Control_385	1	1	GT	GG	AA	TT	GG	GG	GG	TT
Control_386	2	1	TT	GG	AA	TT	AG	AG	TT	CC
Control_387	1	1	GT	GG	GA	TT	GG	GG	GG	TT
Control_388	1	1	TT	AG	GA	TT	GG	AG	TG	CT
Control_389	1	1	TT	AG	GA	TT	GG	GG	TG	CT
Control_390	2	1	TT	GG	AA	TT	GG	GG	TG	CT
Control_391	2	1	GT	GG	AA	CT	GG	AG	GG	TT
Control_392	1	1	TT	AA	GG	CT	GG	AG	GG	TT
Control_393	2	1	TT	GG	AA	CT	GG	AG	GG	TT
Control_394	1	1	GT	GG	AA	TT	GG	GG	GG	TT
Control_395	1	1	TT	AA	GG	CT	GG	GG	TG	CT
Control_396	2	1	GG	AG	GA	TT	GG	AA	GG	TT
Control_397	2	1	GT	AA	GG	TT	GG	AG	TT	CC
Control_398	1	1	TT	GG	AA	TT	AG	AG	GG	TT
Control_399	2	1	GT	AA	GG	TT	GG	AA	TG	CT
Control_400	1	1	TT	AG	GA	TT	GG	AG	GG	TT
Control_401	2	1	TT	GG	AA	TT	GG	AG	GG	TT
Control_402	1	1	TT	GG	AA	TT	GG	AA	TG	CT
Control_403	2	1	TT	AA	GG	TT	AA	AG	GG	TT
Control_404	2	1	GT	AG	GA	CT	GG	AG	TT	CC
Control_405	2	1	TT	AG	GA	CT	AA	GG	GG	TT
Control_406	2	1	TT	AG	GA	CT	GG	AG	TG	CT
Control_407	1	1	TT	AG	GA	TT	GG	AA	TG	CT
Control_408	1	1	TT	GG	AA	TT	AG	GG	TG	CT
Control_409	2	1	TT	AG	GA	TT	GG	AG	TG	CT
Control_410	1	1	TT	GG	AA	TT	GG	AG	TT	CC
Control_411	2	1	GG	AG	GG	TT	AG	AG	TG	CT
Control_412	1	1	GT	AA	GG	TT	AG	GG	TG	CT
Control_413	2	1	GT	GG	AA	CT	GG	AG	GG	TT
Control_414	2	1	TT	AG	GA	CT	AG	GG	TT	CC
Control_415	2	1	TT	AA	GG	TT	GG	GG	GG	TT
Control_416	2	1	GT	GG	AA	CT	AG	GG	TG	CT
Control_417	2	1	GT	AG	GA	TT	GG	GG	GG	TT
Control_418	1	1	TT	AG	GA	TT	AG	GG	TG	CT
Control_419	1	1	TT	AG	GA	TT	AG	AG	TT	CC
Control_420	2	1	TT	AG	GA	TT	GG	AG	TT	CC
Control_421	2	1	GT	AG	GA	TT	GG	AG	GG	TT
Control_422	2	1	TT	AG	GA	TT	AG	GG	GG	TT
Control_423	2	1	GT	AG	GA	CC	GG	GG	TG	CT
Control_424	2	1	GT	GG	AA	CT	GG	GG	TG	CT
Control_425	1	1	GT	GG	AA	CC	GG	GG	TT	CC
Control_426	1	1	TT	GG	AA	CT	AG	AG	TT	CC
Control_427	2	1	TT	AG	GA	TT	GG	GG	GG	TT
Control_428	1	1	GT	AG	GA	CT	GG	GG	GG	TT
Control_429	1	1	TT	AG	GA	TT	GG	AA	TT	CC
Control_430	1	1	GT	AG	GA	TT	AG	AG	GG	TT
Control_431	1	1	TT	AG	GA	TT	AG	GG	TG	CT
Control_432	1	1	TT	AA	GG	TT	GG	AG	GG	TT
Control_433	2	1	TT	GG	AA	TT	GG	AG	TG	CT
Control_434	2	1	TT	GG	AA	TT	GG	GG	TG	CT
Control_435	2	1	TT	AG	GA	TT	GG	AA	GG	TT
Control_436	1	1	TT	AG	GA	TT	GG	GG	GG	TT
Control_437	1	1	TT	AA	GG	TT	GG	GG	GG	TT
Control_438	2	1	TT	GG	AA	TT	GG	GG	GG	TT
Control_439	1	1	GT	AG	GA	CT	AG	AA	TG	CT
Control_440	2	1	GT	GG	AA	TT	AG	GG	TG	CT
Control_441	2	1	GT	AG	GA	CT	AG	GG	GG	TT
Control_442	1	1	GT	GG	AA	TT	GG	AA	GG	TT
Control_443	2	1	GT	AG	GA	CT	GG	GG	GG	TT
Control_444	2	1	GT	AA	GG	CT	GG	GG	TG	CT
Control_445	1	1	GT	AA	GG	CT	AG	GG	GG	TT
Control_446	1	1	TT	AG	GA	TT	GG	AG	TG	CT
Control_447	2	1	TT	GG	AA	CT	GG	AG	TT	CT
Control_448	1	1	TT	GG	AA	TT	GG	AA	TT	CC
Control_449	1	1	GG	AG	GA	TT	GG	GG	TG	CT
Control_450	1	1	GT	AG	GA	CT	GG	AG	TG	CT
Control_451	1	1	GT	AA	GG	TT	AG	GG	GG	TT
Control_452	1	1	GT	AG	GA	CT	AG	AG	TG	CT
Control_453	2	1	TT	GG	AA	CT	AG	GG	GG	TT
Control_454	1	1	TT	GG	AA	TT	GG	GG	TG	CT
Control_455	1	1	TT	AA	GG	TT	GG	GG	TG	CT
Control_456	1	1	TT	AG	GA	TT	GG	AG	GG	TT
Control_457	1	1	TT	AA	GG	CT	AG	AG	GG	TT
Control_458	1	1	TT	AG	GG	CT	AA	AA	TG	CT
Control_459	1	1	GT	AG	GA	TT	GG	GG	TG	CT
Control_460	2	1	TT	AG	GA	CT	GG	GG	TG	CT
Control_461	1	1	TT	AG	GA	TT	GG	GG	TT	CC
Control_462	2	1	GT	GG	AA	CT	GG	AA	GG	TT
Control_463	1	1	TT	AG	GA	TT	GG	GG	TT	CC
Control_464	1	1	TT	AA	GG	TT	GG	GG	TT	CC
Control_465	2	1	TT	AA	GG	TT	GG	GG	GG	TT
Control_466	1	1	TT	AG	GA	CT	AG	GG	TT	CC
Control_467	1	1	GT	GG	AA	CT	GG	GG	TT	CC
Control_468	2	1	TT	AA	GG	TT	AG	AA	GG	TT
Control_469	2	1	GT	GG	AA	TT	GG	AG	TT	CC
Control_470	2	1	TT	GG	AA	TT	AG	GG	TG	CT
Control_471	2	1	TT	AG	GA	TT	GG	GG	TT	CC
Control_472	2	1	TT	AA	GG	TT	GG	AG	TG	CT
Control_473	2	1	TT	AG	GA	TT	GG	AG	GG	TT
Control_474	1	1	TT	AG	GA	CC	GG	AG	TG	CT
Control_475	1	1	TT	GG	AA	TT	GG	GG	TG	CT
Control_476	2	1	GT	AG	00	TT	GG	AA	GG	TT
Control_477	1	1	TT	AG	GA	TT	AG	GG	TT	CC
Control_478	1	1	TT	AA	GG	CT	GG	AG	TG	CT
Control_479	2	1	TT	GG	AA	CT	AG	GG	TG	CT
Control_480	2	1	TT	GG	AA	TT	GG	AG	TG	CT
Control_481	1	1	GT	GG	AA	TT	AG	AG	TT	CC
Control_482	1	1	TT	AG	GA	CT	GG	AG	GG	TT
Control_483	1	1	TT	AG	GA	TT	GG	AA	TG	CT
Control_484	1	1	TT	AG	GA	CT	GG	GG	GG	TT
Control_485	1	1	GT	AG	GA	CT	GG	GG	TG	CT
Control_486	2	1	TT	GG	AA	TT	GG	AA	TT	CC
Control_487	2	1	TT	AA	GG	CT	AG	GG	GG	TT
Control_488	1	1	TT	AA	GG	CT	GG	AG	TG	CT
Control_489	2	1	TT	AG	GA	TT	GG	GG	TT	CC
Control_490	1	1	GT	AG	GG	TT	AG	AA	GG	TT
Control_491	2	1	GT	GG	AA	CT	AG	AG	GG	TT
Control_492	2	1	TT	GG	AA	TT	GG	GG	TG	CT
Control_493	2	1	TT	AG	GA	TT	GG	GG	TT	CC
Control_494	1	1	TT	AG	GA	TT	AG	GG	TG	CT
Control_495	2	1	GT	AG	GA	CT	GG	GG	TG	CC
Control_496	1	1	TT	AG	GA	CT	GG	AG	TG	CT
Control_497	1	1	GT	GG	AA	TT	AG	GG	TG	CT
Control_498	1	1	GT	GG	AA	TT	AG	GG	TT	CC
Control_499	1	1	TT	AG	GA	CT	GG	AG	GG	TT
Control_500	2	1	TT	AG	GA	CT	GG	AG	TG	CT
Control_501	2	1	TT	AG	GG	TT	GG	AG	GG	TT
Control_502	1	1	TT	AG	GA	TT	GG	AG	TG	CT
Control_503	2	1	GT	AG	GA	TT	AG	AA	TT	CC
Control_504	1	1	TT	GG	AA	TT	GG	GG	TT	CC
Control_505	2	1	TT	GG	AA	TT	GG	AG	TG	CT
Control_506	2	1	GT	AG	GA	TT	GG	GG	GG	TT
Control_507	1	1	GT	AG	GA	TT	GG	AG	TG	CT
Control_508	1	1	TT	GG	AA	CT	GG	AG	TG	CT
Control_509	1	1	TT	AG	GA	TT	AG	AG	TT	CC
Control_510	2	1	TT	GG	AA	CT	AG	GG	TG	CT
Control_511	1	1	TT	GG	GA	TT	AG	AG	GG	TT
Control_512	2	1	TT	AG	GA	TT	AG	GG	TT	CC
Control_513	2	1	GG	AG	GA	CT	AA	AG	GG	TT
Control_514	2	1	TT	AA	GG	TT	GG	AG	TG	CT
Control_515	1	1	TT	AG	GA	CT	AA	AG	TG	CT
Control_516	1	1	TT	AG	GA	TT	GG	GG	TG	CT
Control_517	1	1	GT	AG	GA	CT	AG	AA	TG	CT
Control_518	2	1	GT	GG	AA	CT	AG	GG	TG	CT
Control_519	2	1	GG	AG	GA	CT	AG	AG	TT	CC
Control_520	2	1	TT	GG	AA	CT	GG	GG	TG	CT
Control_521	1	1	TT	GG	AA	CT	GG	AA	TG	CT
Control_522	1	1	GG	AG	GA	CT	GG	AA	GG	TT
Control_523	2	1	TT	AG	GA	CT	GG	AG	TG	CT
Control_524	1	1	TT	GG	AA	CT	AG	AG	TG	CT
Control_525	1	1	TT	GG	AA	CT	GG	AG	TG	CT
Control_526	2	1	TT	AA	GG	CT	GG	AG	TG	CT
Control_527	1	1	TT	AG	GA	CT	AG	AG	GG	TT
Control_528	2	1	TT	AG	GA	TT	GG	AA	TG	CT
Control_529	2	1	TT	AG	GA	TT	AG	AG	TG	CT
Control_530	1	1	GT	AA	00	TT	GG	AG	TG	CT
Control_531	2	1	TT	AA	GG	TT	GG	AG	GG	TT
Control_532	1	1	TT	AG	GG	CT	GG	AG	GG	TT
Control_533	2	1	TT	AG	GA	TT	GG	AG	TG	CT
Control_534	2	1	TT	AG	GA	CT	GG	AG	GG	TT
Control_535	1	1	TT	AG	GA	CT	GG	AG	TG	CT
Control_536	2	1	TT	AG	GA	TT	GG	AG	TG	CT
Control_537	1	1	TT	AA	GG	CT	GG	GG	GG	TT
Control_538	1	1	GT	AG	GA	TT	GG	GG	TG	CT
Control_539	1	1	GT	AG	GA	TT	GG	AG	GG	TT
Control_540	1	1	TT	AG	GA	TT	GG	AG	GG	TT
Control_541	2	1	TT	GG	AA	TT	AG	GG	TG	CT
Control_542	1	1	TT	AA	GG	TT	GG	GG	TG	CT
Control_543	1	1	TT	AG	GG	CT	GG	AG	GG	TT
Control_544	2	1	GT	AA	00	TT	AA	GG	GG	TT
Control_545	1	1	TT	AG	GA	TT	GG	GG	GG	TT
Control_546	1	1	GT	AG	GA	TT	GG	AG	TG	CT
Control_547	2	1	GT	AG	GA	CT	AG	AG	GG	TT
Control_548	2	1	TT	AG	GA	CT	GG	GG	TT	CC
Control_549	1	1	TT	AG	GA	TT	GG	AG	TG	CT
Control_550	1	1	GT	AA	GG	TT	GG	AA	TT	CC
Control_551	1	1	TT	AG	GA	TT	GG	GG	TT	CC
Control_552	1	1	GT	GG	AA	TT	GG	AA	TG	CT
Control_553	2	1	TT	AG	GA	CT	GG	GG	GG	TT
Control_554	1	1	TT	AG	GA	TT	AG	AG	TT	CC
Control_555	2	1	GG	GG	AA	CT	GG	GG	TG	CT
Control_556	2	1	GG	GG	AA	CT	GG	AG	TG	CT
Control_557	2	1	TT	AG	GA	TT	GG	AA	TG	CT
Control_558	1	1	GT	AG	GA	CT	GG	GG	TG	CT
Control_559	1	1	TT	AG	GA	CT	GG	GG	GG	TT
Control_560	1	1	TT	GG	AA	CT	GG	AG	TG	CT
Control_561	2	1	GT	GG	AA	TT	GG	AG	GG	TT
Control_562	1	1	GT	AA	GG	CC	GG	AG	TT	CC
Control_563	2	1	GG	AG	GA	CC	GG	GG	TT	CC
Control_564	2	1	TT	AG	GA	TT	GG	AG	TG	CT
Control_565	2	1	TT	GG	AA	TT	AG	AG	TG	CT
Control_566	1	1	GG	AA	GG	CC	AG	GG	TG	CT
Control_567	2	1	TT	GG	GA	TT	GG	AG	TT	CC
Control_568	2	1	GT	AG	GA	TT	AA	AG	TG	CT
Control_569	2	1	GT	AA	GG	CT	GG	GG	TT	CC
Control_570	2	1	TT	AG	GA	TT	AG	GG	TT	CC
Control_571	1	1	TT	AG	GA	CT	AG	AG	TG	CT
Control_572	1	1	GT	AG	GA	TT	AG	AG	TG	CT
Control_573	2	1	TT	AA	GG	TT	GG	GG	GG	TT
Control_574	2	1	TT	AG	GA	TT	AG	AG	TG	CT
Control_575	2	1	TT	AG	GA	TT	GG	AA	GG	TT
Control_576	1	1	TT	AG	GA	TT	AG	AA	TG	CT
Control_577	2	1	GT	AG	GA	TT	GG	GG	GG	TT
Control_578	2	1	TT	GG	AA	CT	AG	GG	GG	TT
Control_579	2	1	TT	AG	GA	CT	AG	AG	GG	TT
Control_580	1	1	TT	AA	GG	CT	GG	GG	TG	CT
Control_581	2	1	GG	GG	AA	CT	GG	AG	TG	CT
Control_582	2	1	TT	AG	GA	CT	GG	GG	GG	TT
Control_583	1	1	GG	AG	GA	TT	AG	GG	TT	CC
Control_584	1	1	GG	AG	GA	CT	AG	GG	GG	TT
Control_585	2	1	GT	AA	GG	TT	AG	GG	TG	CT
Control_586	1	1	TT	AA	GG	TT	GG	AG	GG	TT
Control_587	2	1	GT	GG	GA	CT	GG	GG	GG	TT
Control_588	1	1	GT	AA	GG	TT	GG	GG	GG	TT
Control_589	1	1	GT	AG	GA	CT	AG	GG	TT	CC
Control_590	2	1	TT	AA	GG	CT	GG	GG	TG	CT
Control_591	2	1	GT	GG	AA	TT	GG	AG	TG	CT
Control_592	1	1	GT	AA	GG	TT	AG	GG	TG	CT
Control_593	1	1	TT	AG	GA	TT	GG	AG	TG	CT
Control_594	1	1	GT	GG	AA	TT	GG	AG	TT	CC
Control_595	2	1	TT	GG	AA	CT	AG	GG	TT	CC
Control_596	2	1	GT	GG	AA	TT	GG	GG	TG	CT
Control_597	1	1	TT	AA	GG	TT	GG	GG	TG	CT
Control_598	1	1	GT	GG	AA	TT	GG	GG	TG	CT
Control_599	1	1	GG	AA	GG	TT	GG	GG	TG	CT
Control_600	2	1	GT	GG	AA	TT	GG	AG	TG	CT
Control_601	1	1	TT	AG	GA	CC	GG	AG	TG	CT
Control_602	2	1	GT	AG	GA	CT	GG	GG	GG	TT
Control_603	1	1	GT	GG	AA	CT	GG	GG	TG	CT
Control_604	2	1	GT	AG	GA	TT	AG	AG	TT	CC
Control_605	1	1	TT	GG	GA	TT	GG	GG	GG	TT
Control_606	2	1	GT	GG	GA	CT	GG	AG	TG	CT
Control_607	1	1	TT	GG	GA	TT	AG	AA	GG	TT
Control_608	1	1	TT	GG	AA	TT	GG	GG	TG	CT
Control_609	2	1	GT	GG	AA	CC	GG	AA	TG	CT
Control_610	2	1	TT	GG	AA	TT	GG	GG	TG	CT
Control_611	2	1	TT	GG	AA	TT	GG	AG	GG	TT
Control_612	1	1	GT	AA	GG	CC	GG	GG	GG	TT
Control_613	2	1	GT	GG	AA	TT	GG	AG	GG	TT
Control_614	2	1	TT	AA	GG	CT	GG	AG	TT	CC
Control_615	2	1	GG	AA	GG	CT	GG	GG	GG	TT
Control_616	2	1	GT	GG	AA	CC	GG	AA	TG	CT
Control_617	2	1	GG	AA	GG	CT	GG	AG	TG	CT
Control_618	1	1	GT	GG	AA	CT	GG	GG	GG	TT
Control_619	2	1	TT	AG	AA	TT	GG	GG	TG	CT
Control_620	1	1	GT	GG	AA	TT	AG	GG	GG	TT
Control_621	1	1	TT	GG	GA	TT	GG	GG	TG	CT
Control_622	1	1	TT	AG	GA	CT	GG	AG	TG	CT
Control_623	1	1	TT	AG	GA	TT	GG	GG	TT	CC
Control_624	2	1	GT	AG	GA	TT	GG	AG	TG	CT
Control_625	1	1	GT	AA	GG	CT	GG	GG	GG	TT
Control_626	1	1	TT	AG	GA	CT	GG	AG	TG	CT
Control_627	1	1	GT	AG	GA	TT	GG	AG	TG	CT
Control_628	1	1	TT	AA	GG	TT	GG	AA	TG	CT
Control_629	2	1	GT	GG	AA	TT	GG	AG	TG	CT
Control_630	1	1	TT	AG	GA	CT	GG	GG	GG	TT
Control_631	1	1	TT	AG	GA	TT	GG	AG	GG	TT
Control_632	2	1	TT	AG	GA	TT	GG	GG	TG	CT
Control_633	1	1	GT	AG	GA	TT	AG	AG	GG	TT
Control_634	1	1	GT	GG	AA	CC	GG	AG	GG	TT
Control_635	1	1	GT	AG	GA	TT	GG	AG	TG	CT
Control_636	1	1	GT	AG	GA	TT	AG	GG	TG	CT
Control_637	2	1	TT	GG	AA	TT	AG	GG	TG	CT
Control_638	2	1	TT	GG	AA	CT	GG	GG	TG	CT
Control_639	2	1	GG	AA	GG	TT	GG	AG	TG	CT
Control_640	2	1	GT	GG	AA	TT	GG	AG	GG	TT
Control_641	1	1	GG	AA	GG	TT	GG	GG	TG	CT
Control_642	1	1	TT	GG	AA	TT	AG	GG	TG	CT
Control_643	1	1	GT	AG	GA	CT	AA	AG	TG	CT
Control_644	2	1	TT	GG	AA	CT	AG	GG	GG	TT
Control_645	2	1	TT	AG	GA	TT	AG	GG	GG	TT
Control_646	1	1	TT	AG	GA	TT	AG	AG	TT	CC
Control_647	1	1	TT	AG	GA	TT	AG	AG	GG	TT
Control_648	1	1	TT	AG	GA	CC	GG	AG	GG	TT
Control_649	1	1	TT	AG	GA	CC	GG	AA	TG	CT
Control_650	2	1	00	AG	GA	TT	GG	AA	GG	TT
Control_651	2	1	GG	AG	GA	TT	AG	GG	TG	CT
Control_652	2	1	TT	GG	AA	CT	GG	GG	GG	TT
Control_653	1	1	GT	GG	AA	CT	GG	AG	TG	CT
Control_654	1	1	GT	AA	GG	CT	AG	AA	GG	TT
Control_655	1	1	TT	AG	GA	CT	00	AG	GG	TT
Control_656	2	1	GG	GG	AA	TT	AG	AG	TG	CT
Control_657	1	1	TT	AA	GG	TT	GG	GG	TG	CT
Control_658	1	1	TT	AG	GA	TT	GG	GG	GG	TT
Control_659	2	1	GT	GG	AA	TT	AG	GG	TG	CT
Control_660	2	1	TT	AG	GA	CC	GG	AA	TG	CT
Control_661	1	1	GT	GG	AA	CT	GG	GG	GG	TT
Control_662	2	1	GT	AG	GA	CT	GG	GG	GG	TT
Control_663	2	1	GT	AG	GA	TT	GG	GG	TT	CC
Control_664	2	1	TT	AA	GG	CT	AG	AG	GG	TT
Control_665	1	1	TT	GG	AA	TT	AG	AA	TG	CT
Control_666	1	1	GT	AG	GA	CC	GG	GG	GG	TT
Control_667	2	1	TT	AA	GG	TT	GG	GG	TG	CT
Control_668	1	1	TT	GG	AA	TT	AG	AG	TT	CC
Control_669	1	1	GT	AG	GA	TT	AG	AG	TG	CT
Control_670	2	1	TT	AG	GA	CT	GG	AA	GG	TT
Control_671	1	1	TT	AG	GA	TT	GG	GG	TT	CC
Control_672	1	1	TT	AG	GA	CC	AA	GG	TG	CT
Control_673	1	1	GT	GG	AA	CT	AG	GG	TG	CT
Control_674	1	1	TT	GG	AA	TT	GG	GG	GG	TT
Control_675	1	1	GT	AG	GA	TT	AG	GG	TT	CC
Control_676	1	1	TT	AG	GA	TT	GG	GG	TG	CT
Control_677	1	1	TT	AG	GA	CC	GG	GG	TG	CT
Control_678	2	1	GT	GG	GA	TT	GG	AA	TG	CT
Control_679	1	1	GT	GG	AA	TT	AG	AA	GG	TT
Control_680	1	1	TT	AG	GA	TT	AG	AG	GG	TT
Control_681	1	1	GT	AA	GG	TT	GG	AG	GG	TT
Control_682	1	1	GT	AG	GA	TT	GG	GG	GG	TT
Control_683	1	1	GG	AA	GG	TT	GG	AG	GG	TT
Control_684	2	1	TT	AG	GA	TT	AG	GG	GG	TT
Control_685	2	1	GT	AG	GA	CT	GG	AG	TG	CT
Control_686	2	1	GT	GG	AA	TT	GG	AG	TG	CT
Control_687	2	1	00	AG	GA	TT	AG	AA	GG	TT
Control_688	1	1	TT	GG	AA	CT	GG	GG	TG	CT
Control_689	2	1	GT	GG	GA	CT	AG	AG	TG	CT
Control_690	2	1	GT	AG	GA	TT	GG	AG	TG	CT
Control_691	2	1	TT	AA	GG	TT	GG	AG	TG	CT
Control_692	1	1	TT	AA	GG	TT	AG	GG	GG	TT
Control_693	2	1	GT	AG	GA	TT	GG	GG	GG	TT
Control_694	2	1	TT	AG	GA	TT	GG	AG	TG	CT
Control_695	2	1	TT	AG	GA	TT	AG	GG	TT	CC
Control_696	2	1	TT	GG	GA	TT	GG	GG	GG	TT
Control_697	1	1	TT	AG	GA	CT	GG	AA	TG	CT
Control_698	1	1	TT	AG	GA	CT	GG	AG	GG	TT
Control_699	2	1	TT	GG	GA	CT	AG	AG	GG	TT
Control_700	1	1	TT	AG	GA	CT	GG	AG	GG	TT
Control_701	2	1	TT	AG	GG	CT	GG	GG	TG	CT
Control_702	2	1	TT	AG	GA	CT	GG	GG	TT	CC
Control_703	2	1	GT	AA	GG	CT	GG	AG	TG	CC
Control_704	1	1	GT	GG	GA	CT	GG	GG	GG	TT
Control_705	2	1	GT	GG	GA	CT	AG	AG	GG	TT
Control_706	1	1	GT	AG	GA	TT	GG	GG	TG	CT
Control_707	2	1	TT	AA	GG	TT	AG	GG	TG	CT
Control_708	2	1	TT	AG	GA	CT	GG	GG	TT	CC
Control_709	1	1	GT	AA	GG	TT	GG	GG	TG	CT
Control_710	1	1	GT	GG	AA	TT	AG	GG	TT	CC
Control_711	2	1	GT	GG	AA	TT	AG	AG	GG	TT
Control_712	2	1	GT	GG	AA	CC	AG	GG	TT	CC
Control_713	2	1	TT	AG	GA	CC	GG	GG	GG	TT
Control_714	2	1	GT	GG	GA	CT	AG	AA	TG	CT
Control_715	2	1	GT	AG	GA	TT	AG	GG	TG	CT
Control_716	1	1	00	AG	GA	TT	AA	GG	GG	TT
Control_717	2	1	TT	AG	AA	CT	AG	GG	TG	CT
Control_718	2	1	TT	AG	GA	CC	GG	GG	TG	CT
Control_719	1	1	TT	AA	GG	TT	GG	AG	TG	CT
Control_720	1	1	TT	AG	GA	TT	AG	GG	TG	CT
Control_721	2	1	GT	AA	GG	TT	GG	AG	TG	CT
Control_722	2	1	TT	GG	AA	TT	GG	GG	TT	CC
Control_723	2	1	TT	AG	GA	TT	GG	GG	TT	CC
Control_724	2	1	GG	AG	GA	CT	GG	AG	GG	TT
Control_725	1	1	TT	AG	GG	CT	GG	GG	TG	CT
Control_726	2	1	GT	GG	AA	TT	GG	AA	TG	CT
Control_727	1	1	TT	AG	GG	CT	AG	GG	TT	CC
Control_728	1	1	GT	GG	AA	CT	AG	GG	GG	TT
Control_729	1	1	GT	GG	AA	TT	AG	AG	TG	CT
Control_730	1	1	GT	GG	AA	TT	GG	AG	TG	CT
Control_731	1	1	TT	AA	GG	CT	GG	GG	TG	CT
Control_732	2	1	GT	GG	GA	TT	AG	GG	TG	CT
Control_733	2	1	GT	AA	GG	TT	GG	AG	GG	TT
Control_734	2	1	TT	AG	GA	TT	GG	AG	GG	TT
Control_735	1	1	GT	AG	GA	TT	AG	GG	TG	CT
Control_736	1	1	TT	AA	GG	TT	GG	AG	GG	TT
Control_737	2	1	GT	GG	AA	TT	GG	GG	TG	CT
Control_738	1	1	GT	AG	GA	TT	GG	AG	TG	CT
Control_739	2	1	TT	GG	AA	TT	AG	AG	TG	CT
Control_740	2	1	TT	AG	GA	TT	AG	GG	TG	CT
Control_741	1	1	TT	AG	GA	TT	GG	AG	GG	TT
Control_742	1	1	GT	GG	GA	CT	AA	AG	GG	TT
Control_743	2	1	TT	AG	GA	CC	AG	AG	TG	CT
Control_744	1	1	TT	GG	AA	CC	GG	GG	GG	TT
Control_745	2	1	TT	GG	AA	CT	GG	GG	TG	CT
Control_746	1	1	GT	AG	GA	TT	AG	GG	GG	TT
Control_747	2	1	TT	AG	GA	CC	GG	GG	TT	CC
Control_748	1	1	GT	AA	GG	CT	GG	AG	TG	CT
Control_749	2	1	TT	GG	AA	TT	AG	GG	TG	CT
Control_750	1	1	GT	AA	GG	TT	AG	GG	GG	TT
Control_751	1	1	GT	GG	AA	CT	AG	GG	TG	CT
Control_752	1	1	TT	AG	GA	CT	AG	GG	TG	CT
Control_753	1	1	TT	AA	GG	TT	GG	GG	TG	CT
Control_754	1	1	TT	AG	GA	CT	AG	AA	TG	CT
Control_755	2	1	TT	AG	GA	TT	GG	AG	TG	CT
Control_756	2	1	GT	AG	GG	CT	GG	AG	GG	TT
Control_757	1	1	TT	AA	GG	TT	GG	AG	TG	CT
Control_758	2	1	TT	AG	GA	TT	GG	AG	TT	CC
Control_759	2	1	TT	AA	GG	TT	GG	GG	GG	TT
Control_760	1	1	TT	GG	AA	TT	GG	GG	TG	CT
Control_761	2	1	TT	GG	AA	CT	GG	AG	GG	TT
Control_762	2	1	GT	AA	GG	CT	GG	GG	TG	CT
Control_763	2	1	TT	AG	GA	CT	GG	AG	TG	CT
Control_764	2	1	TT	GG	AA	TT	AG	GG	GG	TT
Control_765	1	1	GT	AG	GA	TT	AG	AG	TT	CC
Control_766	1	1	TT	AG	GA	TT	AA	GG	TT	CC
Control_767	1	1	TT	GG	AA	CT	GG	AA	TG	CT
Control_768	1	1	TT	AG	GA	TT	AA	AG	TG	CT
Control_769	2	1	GT	AA	GG	CT	GG	AA	TG	CT
Control_770	2	1	GT	AA	GG	TT	GG	AG	TG	CT
Control_771	1	1	TT	AG	GA	TT	GG	GG	00	TT
Control_772	1	1	TT	GG	AA	TT	AG	AG	GG	TT
Control_773	2	1	TT	GG	AA	CT	AG	GG	TT	CC
Control_774	2	1	GT	AA	GG	CT	AG	GG	TG	CT
Control_775	2	1	TT	AG	GA	TT	GG	AG	TT	CC
Control_776	2	1	TT	AG	GA	TT	AG	GG	GG	TT
Control_777	2	1	TT	GG	AA	TT	AG	AG	GG	TT
Control_778	1	1	GT	AA	GG	TT	GG	AG	TT	CC
Control_779	2	1	GT	AG	GA	CT	GG	AG	GG	TT
Control_780	2	1	TT	AG	GA	TT	AG	AA	TG	CT
Control_781	1	1	TT	AG	GA	CT	AG	AG	GG	TT
Control_782	2	1	TT	GG	AA	TT	GG	AG	GG	TT
Control_783	1	1	TT	GG	AA	TT	AG	GG	GG	TT
Control_784	1	1	TT	GG	AA	CT	AG	AG	GG	TT
Control_785	1	1	GG	AA	GG	CT	GG	AG	TT	CC
Control_786	1	1	GG	GG	AA	TT	GG	AG	TT	CC
Control_787	1	1	GT	AG	GA	CT	AG	AG	TG	CT
Control_788	2	1	TT	AA	GG	TT	GG	AA	GG	TT
Control_789	2	1	GT	GG	AA	TT	GG	GG	TT	CC
Control_790	2	1	TT	GG	AA	CT	AG	AG	TG	CT
Control_791	2	1	TT	GG	00	TT	GG	AG	TG	CT
Control_792	2	1	TT	AG	GA	CT	GG	AG	TG	CT
Control_793	2	1	TT	AA	GG	TT	AG	AG	TT	CC
Control_794	2	1	TT	AG	GA	TT	GG	AG	GG	TT
Control_795	2	1	GT	AG	GA	CT	GG	AA	TG	CT
Control_796	2	1	TT	AA	GG	TT	AG	AG	GG	TT
Control_797	1	1	TT	AG	GA	CT	GG	AG	TG	CT
Control_798	1	1	TT	AG	GA	TT	GG	GG	TG	CT
Control_799	1	1	GG	GG	AA	TT	GG	AG	GG	TT
Control_800	2	1	TT	AA	GG	CT	GG	AG	TG	CT
Control_801	2	1	TT	GG	AA	TT	GG	AG	TG	CT
Control_802	2	1	TT	AG	GA	TT	AG	GG	TG	CT
Control_803	1	1	TT	GG	AA	TT	GG	GG	TT	CC
Control_804	1	1	00	GG	GA	CT	GG	AG	TG	CT
Control_805	2	1	GT	AG	GA	CT	GG	GG	TG	CT
Control_806	1	1	TT	AG	GA	TT	AG	AG	GG	TT
Control_807	2	1	TT	GG	AA	TT	GG	AG	TG	CT
Control_808	2	1	GT	AA	GG	TT	GG	AG	TT	CC
Control_809	2	1	TT	AA	GG	TT	AG	GG	TG	CT
Control_810	2	1	GG	GG	AA	TT	GG	GG	TT	CC
Control_811	1	1	TT	GG	AA	TT	GG	AA	TT	CC
Control_812	2	1	TT	GG	AA	TT	AG	GG	GG	TT
Control_813	2	1	TT	AG	GA	TT	GG	AA	GG	TT
Control_814	1	1	TT	GG	AA	TT	GG	AG	TT	CC
Control_815	2	1	TT	AG	GA	CT	GG	AG	00	TT
Control_816	2	1	GT	AG	GA	CT	GG	GG	TG	CT
Control_817	2	1	GT	AA	GG	TT	GG	AG	TG	CT
Control_818	2	1	00	AA	GG	CT	GG	GG	GG	TT
Control_819	1	1	GT	AG	GA	TT	AG	GG	TT	CC
Control_820	2	1	TT	AA	GG	TT	AG	GG	GG	TT
Control_821	1	1	TT	AG	GA	TT	AG	GG	TT	CT
Control_822	2	1	TT	GG	AA	TT	GG	AG	TG	CT
Control_823	2	1	GT	AG	GA	TT	GG	GG	GG	TT
Control_824	2	1	TT	AG	GA	TT	GG	AG	GG	TT
Control_825	1	1	TT	AA	GG	CC	GG	AG	TG	CT
Control_826	2	1	TT	AG	GA	CT	AG	AG	TT	CC
Control_827	1	1	GT	GG	AA	TT	GG	AG	GG	TT
Control_828	1	1	GT	AG	GG	CT	GG	GG	GG	TT
Control_829	2	1	TT	GG	GA	TT	GG	GG	GG	TT
Control_830	1	1	GT	AA	GG	TT	GG	AG	TG	CT
Control_831	2	1	TT	GG	AA	TT	GG	GG	GG	TT
Control_832	1	1	TT	GG	AA	TT	AG	GG	GG	TT
Control_833	1	1	TT	AG	GA	TT	GG	GG	TT	CC
Control_834	1	1	TT	GG	AA	CT	AG	AG	TG	CT
Control_835	2	1	TT	AA	GG	CT	AG	AG	GG	TT
Control_836	2	1	GT	AA	GA	CT	GG	AG	TG	CT
Control_837	2	1	GT	AA	GG	TT	GG	AG	TG	CT
Control_838	1	1	GT	AG	GA	TT	GG	AG	TG	CT
Control_839	1	1	GT	AG	GA	TT	GG	AG	GG	TT
Control_840	2	1	GT	AA	GG	CT	GG	GG	TG	CT
Control_841	2	1	TT	AA	GG	CT	AG	GG	TG	CT
Control_842	2	1	GT	AG	GA	TT	AG	AA	TT	CC
Control_843	2	1	GT	AG	GA	TT	GG	GG	TG	CT
Control_844	1	1	GT	GG	AA	TT	GG	AG	GG	TT
Control_845	1	1	TT	GG	AA	CT	GG	GG	TG	CT
Control_846	2	1	TT	AG	GA	TT	GG	AA	GG	TT
Control_847	2	1	00	GG	AA	TT	GG	AA	TG	CT
Control_848	1	1	TT	AG	GA	CT	GG	GG	TG	CT
Control_849	1	1	TT	AG	GA	TT	GG	GG	TT	CC
Control_850	1	1	TT	AA	GG	CT	GG	AA	GG	TT
Control_851	1	1	GT	AG	GA	TT	AG	GG	TT	CC
Control_852	1	1	GT	GG	AA	CT	AG	AG	TT	CC
Control_853	2	1	TT	AG	GA	CT	GG	AG	GG	TT
Control_854	2	1	GT	AG	GA	CT	AG	GG	TG	CT
Control_855	1	1	TT	GG	AA	TT	AG	AG	TG	CT
Control_856	1	1	TT	AA	GG	TT	AG	GG	GG	TT
Control_857	1	1	GT	AG	GA	TT	AG	AA	TT	CC
Control_858	2	1	TT	AA	GG	TT	GG	AG	TT	CC
Control_859	2	1	TT	AG	GA	TT	GG	AG	TT	CC
Control_860	1	1	GT	GG	AA	CT	GG	AA	TG	CT
Control_861	1	1	GT	AA	GG	TT	AG	GG	GG	TT
Control_862	1	1	TT	GG	AA	CC	GG	AG	TG	CT
Control_863	1	1	GT	GG	AA	TT	GG	AG	GG	TT
Control_864	1	1	GT	GG	AA	TT	GG	GG	TG	CT
Control_865	1	1	GT	AA	GG	TT	GG	AG	TG	CT
Control_866	2	1	GG	AG	GA	CT	AG	AA	TG	CT
Control_867	1	1	TT	AG	GA	CT	GG	GG	GG	TT
Control_868	1	1	TT	GG	GA	CT	GG	AG	TG	CT
Control_869	2	1	GG	AA	GG	TT	GG	AA	TT	CC
Control_870	1	1	GT	GG	AA	TT	AG	GG	TG	CT
Control_871	2	1	GT	AG	GA	TT	GG	GG	GG	TT
Control_872	1	1	TT	AA	GG	CT	GG	GG	TG	CT
Control_873	1	1	TT	GG	00	TT	GG	AA	GG	TT
Control_874	2	1	GT	GG	AA	TT	GG	GG	TG	CT
Control_875	2	1	TT	AG	GA	CT	AG	AG	GG	TT
Control_876	2	1	TT	AG	GG	TT	GG	AA	GG	TT
Control_877	1	1	GT	AG	GG	TT	AG	AG	TG	CT
Control_878	2	1	TT	AG	GA	CC	AA	GG	GG	TT
Control_879	1	1	TT	GG	AA	CT	GG	AA	TT	CC
Control_880	2	1	TT	AG	GA	TT	GG	GG	GG	TT
Control_881	1	1	GT	AG	GA	TT	GG	GG	TT	CC
Control_882	2	1	TT	GG	AA	TT	GG	AG	TG	CT
Control_883	1	1	TT	AG	GA	CT	GG	GG	TT	CC
Control_884	2	1	TT	AG	GA	TT	GG	AA	TT	CC
Control_885	2	1	TT	AG	GA	CT	GG	AG	GG	TT
Control_886	2	1	TT	AG	GA	TT	GG	GG	GG	TT
Control_887	2	1	TT	AG	GA	TT	GG	GG	TG	CT
Control_888	1	1	00	AA	GG	TT	GG	AA	TG	CT
Control_889	2	1	GT	AA	GG	TT	AG	GG	TG	CT
Control_890	1	1	GG	GG	AA	TT	GG	GG	GG	TT
Control_891	1	1	TT	GG	AA	CT	GG	AG	TT	CC
Control_892	2	1	TT	AG	GA	TT	GG	AG	TG	CT
Control_893	1	1	GT	AA	GG	TT	GG	GG	TG	CT
Control_894	1	1	TT	AA	GG	CT	GG	GG	TT	CC
Control_895	2	1	GT	GG	00	TT	AG	GG	GG	TT
Control_896	1	1	TT	GG	AA	CT	GG	GG	TT	CC
Control_897	1	1	TT	AA	00	CC	AG	AG	TG	CT
Control_898	1	1	GT	GG	AA	TT	AG	GG	TG	CT
Control_899	2	1	GT	AG	GA	TT	AG	AA	GG	TT
Control_900	1	1	TT	AA	00	TT	GG	GG	00	TT
Control_901	2	1	GT	AG	GA	CT	AG	GG	TG	CT
Control_902	1	1	GT	AG	GA	CT	GG	GG	TG	CT
Control_903	1	1	GT	AG	GA	TT	AG	GG	00	TT
Control_904	2	1	GT	AG	GA	TT	GG	GG	TG	CT
Control_905	1	1	TT	AG	GA	CT	GG	GG	TT	CC
Control_906	1	1	GT	AG	GA	CT	GG	AG	GG	TT
Control_907	1	1	GT	AA	GG	TT	GG	AG	GG	TT
Control_908	1	1	GT	AG	GA	TT	GG	GG	GG	TT
Control_909	2	1	GT	AG	GA	TT	GG	AA	GG	TT
Control_910	2	1	TT	AG	GA	CT	GG	AG	GG	TT
Control_911	2	1	TT	AA	GG	TT	GG	GG	GG	TT
Control_912	2	1	TT	AA	GG	CT	AG	GG	TG	CT
Control_913	2	1	GT	AG	GA	TT	AG	GG	TG	CT
Control_914	1	1	TT	AG	GA	TT	GG	GG	TT	CC
Control_915	2	1	TT	GG	AA	TT	GG	GG	GG	TT
Control_916	1	1	GT	AA	GG	CT	GG	AG	TG	CT
Control_917	1	1	GG	GG	GA	CT	AG	AG	TG	CT
Control_918	2	1	GT	GG	GA	TT	GG	GG	GG	TT
Control_919	2	1	TT	AG	GA	TT	GG	GG	TG	CT
Control_920	2	1	TT	AG	GA	CC	GG	GG	TG	CT
Control_921	2	1	TT	AG	GA	CT	GG	GG	GG	TT
Control_922	2	1	TT	AA	GG	TT	GG	AG	GG	TT
Control_923	2	1	GG	AA	GG	CT	GG	AA	TG	CT
Control_924	2	1	TT	GG	AA	CT	GG	AA	GG	TT
Control_925	1	1	GT	GG	AA	CT	GG	AG	TG	CT
Control_926	1	1	TT	GG	AA	CT	GG	GG	TT	CC
Control_927	2	1	GG	GG	AA	TT	GG	GG	TG	CT
Control_928	1	1	GT	AG	GA	CT	GG	GG	GG	TT
Control_929	2	1	TT	AG	GA	CT	GG	AA	TG	CT
Control_930	2	1	GT	AA	GG	TT	AA	GG	GG	TT
Control_931	2	1	TT	AG	GA	CT	AG	GG	TG	CT
Control_932	2	1	GT	AA	GG	CT	GG	GG	TT	CC
Control_933	2	1	GT	GG	AA	TT	AG	GG	TG	CT
Control_934	1	1	TT	GG	AA	TT	AG	AG	TT	CC
Control_935	1	1	TT	GG	AA	CT	AG	GG	GG	TT
Control_936	2	1	TT	AA	GG	CT	AG	AG	GG	TT
Control_937	2	1	TT	GG	AA	TT	GG	AA	TG	CT
Control_938	1	1	TT	AA	GG	CT	GG	GG	GG	TT
Control_939	1	1	TT	GG	AA	CT	GG	AA	TG	CT
Control_940	1	1	GT	GG	AA	CT	AG	GG	TG	CT
Control_941	1	1	TT	GG	GA	TT	GG	AG	TT	CC
Control_942	1	1	TT	GG	AA	TT	GG	AG	TT	CC
Control_943	1	1	GT	AG	GA	TT	GG	GG	TG	CT
Control_944	2	1	TT	AG	GA	TT	GG	AG	TG	CT
Control_945	2	1	TT	AG	GA	TT	GG	AG	GG	TT
Control_946	2	1	GT	AA	GG	CT	GG	AA	TG	CT
Control_947	2	1	GT	AG	GA	CT	GG	AG	GG	TT
Control_948	1	1	TT	AA	GG	TT	AG	AG	GG	TT
Control_949	1	1	GT	GG	AA	CT	GG	GG	TG	CT
Control_950	1	1	TT	AA	GG	CT	GG	AG	TG	CT
Control_951	2	1	TT	AA	GG	TT	AG	AA	GG	TT
Control_952	2	1	TT	AA	GG	TT	GG	AG	TG	CT
Control_953	1	1	GG	GG	AA	TT	AG	AG	GG	TT
Control_954	2	1	TT	GG	GA	TT	GG	AG	TG	CT
Control_955	1	1	TT	AG	GA	TT	GG	GG	TG	CT
Control_956	2	1	TT	AG	AA	CT	GG	AA	TG	CT
Control_957	2	1	TT	AG	GA	TT	AG	GG	GG	TT
Control_958	1	1	GT	GG	AA	TT	GG	AG	TT	CC
Control_959	1	1	TT	AG	GA	TT	GG	AG	GG	TT
Control_960	2	1	GT	AA	GG	TT	AG	GG	TT	CC
Control_961	1	1	GG	AA	00	CT	GG	GG	TT	CC
Control_962	2	1	TT	GG	AA	TT	GG	AG	TG	CT
Control_963	1	1	TT	AA	GG	CT	AG	GG	TT	CC
Control_964	2	1	GG	AA	GG	TT	AG	GG	TG	CT
Control_965	1	1	GT	GG	AA	TT	GG	AG	TT	CC
Control_966	1	1	GT	AA	GG	CC	GG	GG	GG	TT
Control_967	1	1	TT	AG	GA	TT	GG	GG	GG	TT
Control_968	1	1	TT	GG	AA	CT	GG	AG	TG	CT
Control_969	1	1	TT	GG	AA	CT	GG	GG	GG	CT
Control_970	1	1	TT	AG	GA	CC	AG	AA	TG	CT
Control_971	1	1	TT	AA	GG	TT	GG	GG	GG	TT
Control_972	2	1	TT	AG	GA	TT	GG	GG	GG	TT
Control_973	2	1	TT	GG	AA	TT	GG	AA	TG	CT
Control_974	1	1	TT	GG	AA	TT	GG	GG	TG	CT
Control_975	2	1	GT	AA	GG	TT	GG	GG	TG	CT
Control_976	2	1	GT	AA	GG	TT	GG	GG	TG	CT
Control_977	1	1	TT	AG	GA	CT	GG	AG	GG	TT
Control_978	2	1	TT	AG	GA	CT	GG	GG	TT	CC
Control_979	1	1	GT	AG	GG	CT	GG	GG	TG	CT
Control_980	2	1	GT	GG	AA	TT	GG	AA	TT	CC
Control_981	2	1	00	AG	GA	TT	GG	AG	GG	TT
Control_982	2	1	GT	AG	GA	TT	GG	AG	TT	CC
Control_983	2	1	TT	AG	GA	CT	AA	GG	TG	CT
Control_984	1	1	GT	AG	GA	CT	AG	AG	TT	CC
Control_985	1	1	TT	AG	GA	TT	GG	GG	TG	CT
Control_986	1	1	GT	AG	GA	TT	GG	AG	GG	TT
Control_987	1	1	GT	AG	GA	TT	GG	GG	GG	TT
Control_988	1	1	TT	AG	GA	TT	AG	AA	TT	CC
Control_989	1	1	GT	GG	GA	TT	GG	AG	TG	CT
Control_990	2	1	TT	GG	AA	CT	AG	AA	TG	CC
Control_991	2	1	TT	GG	AA	CC	GG	AG	TG	CT
Control_992	1	1	GT	GG	AA	TT	GG	GG	TG	CT
Control_993	2	1	TT	AA	GG	TT	GG	AG	GG	TT
Control_994	1	1	GT	AG	GG	CT	GG	AG	TT	CC
Control_995	1	1	GT	GG	AA	TT	GG	AG	GG	TT
Control_996	1	1	TT	AG	GG	TT	GG	AG	TG	CT
Control_997	2	1	GT	AG	GA	TT	AG	AG	GG	TT
Control_998	2	1	TT	AG	GA	TT	GG	GG	TG	CT
Control_999	2	1	GT	AG	GA	TT	AG	AG	TG	CT
Control_1000	2	1	TT	GG	AA	TT	GG	AA	TG	CT
Control_1001	2	1	GT	AG	GA	TT	AG	AG	TG	CT
Control_1002	1	1	GT	AA	GG	TT	GG	GG	TG	CT
Control_1003	2	1	GT	GG	AA	CT	GG	AG	TG	CT
Control_1004	2	1	TT	AG	GG	CT	GG	GG	TT	CC
Control_1005	1	1	TT	AG	GA	CT	GG	GG	GG	TT
Control_1006	2	1	TT	AG	GA	CT	GG	AG	TT	CC
Control_1007	1	1	TT	AG	GA	CT	GG	AG	TT	CC
Control_1008	2	1	GT	AG	GA	CC	GG	GG	GG	TT
Control_1009	2	1	GT	GG	AA	CT	GG	AG	TT	CC
Control_1010	2	1	TT	AG	GA	CC	AA	AG	TT	CC
Control_1011	1	1	TT	AG	GA	TT	GG	AG	GG	TT
Control_1012	1	1	TT	AG	GA	TT	GG	AA	TT	CC
Control_1013	1	1	TT	AA	GG	TT	GG	GG	GG	TT
Control_1014	1	1	TT	AA	GG	TT	GG	AG	TT	CC
Control_1015	1	1	TT	AG	GA	CT	AG	GG	GG	TT
Control_1016	2	1	GT	AG	GA	CT	AG	GG	TG	CT
Control_1017	1	1	GT	GG	AA	CT	AG	GG	GG	TT
Control_1018	1	1	TT	AG	GA	CT	AG	GG	GG	TT
Control_1019	2	1	GT	AG	GA	TT	GG	AG	TG	CT
Control_1020	2	1	TT	AA	GG	CT	GG	AG	GG	TT
Control_1021	1	1	GT	AG	GA	CC	AG	GG	TT	CC
Control_1022	1	1	TT	AG	GA	CT	GG	AG	TT	CC
Control_1023	1	1	TT	AG	GA	TT	GG	AG	GG	TT
Control_1024	2	1	TT	AG	GA	CT	GG	AG	TG	CT
Control_1025	2	1	TT	GG	AA	CT	GG	AG	GG	TT
Control_1026	2	1	GG	AG	GA	CT	AG	GG	TG	CT
Control_1027	2	1	TT	AG	GA	CT	AG	GG	GG	TT
Control_1028	2	1	TT	AG	GA	CT	GG	AG	GG	TT
Control_1029	1	1	GT	AG	GA	TT	AG	AG	TG	CT
Control_1030	2	1	GT	AG	GA	CT	GG	AG	TG	CT
Control_1031	1	1	GT	AG	GA	TT	GG	GG	TG	CT
Control_1032	2	1	GT	GG	AA	CT	AG	AG	TG	CT
Control_1033	1	1	GT	GG	AA	TT	GG	AG	GG	TT
Control_1034	1	1	GT	AA	GG	TT	GG	AG	TG	CT
Control_1035	2	1	GT	GG	AA	TT	GG	AG	TG	CT
Control_1036	2	1	TT	AG	GA	CT	AG	AG	GG	TT
Control_1037	1	1	TT	AG	GA	CT	GG	GG	TG	CT
Control_1038	2	1	TT	GG	AA	TT	GG	AG	GG	TT
Control_1039	1	1	TT	GG	AA	TT	AG	GG	TT	CC
Control_1040	1	1	GT	AG	GA	CT	GG	GG	TG	CT
Control_1041	2	1	TT	GG	AA	CT	GG	GG	TT	CC
Control_1042	1	1	TT	AA	GG	TT	GG	AG	GG	TT
Control_1043	2	1	GT	GG	GA	CC	AA	AG	TT	CC
Control_1044	1	1	GT	AG	GA	TT	GG	AG	GG	TT
Control_1045	2	1	GT	AA	GG	TT	AG	AG	TG	TT
Control_1046	2	1	TT	GG	GA	CC	GG	GG	TG	CT
Control_1047	1	1	TT	AG	GA	CT	GG	GG	TG	CT
Control_1048	1	1	GT	AA	GG	TT	GG	AG	TT	CC
Control_1049	1	1	GT	AG	GG	TT	GG	AG	TG	CT
Control_1050	1	1	TT	AG	GA	CC	GG	AG	TT	CC
Control_1051	1	1	GT	GG	AA	TT	AG	GG	TG	CT
Control_1052	1	1	TT	AG	GA	TT	GG	GG	TG	CT
Control_1053	2	1	GT	AA	GG	TT	GG	AA	GG	TT
Control_1054	1	1	TT	AA	GG	TT	GG	AG	TG	CT
Control_1055	2	1	TT	AG	GA	CT	AG	AG	TG	CT
Control_1056	2	1	GT	AA	GG	CT	GG	GG	TG	CT
Control_1057	1	1	TT	AG	GA	CT	GG	GG	TG	CT
Control_1058	1	1	GT	GG	GG	CT	AG	GG	GG	TT
Control_1059	1	1	TT	AG	GA	TT	GG	AA	GG	TT
Control_1060	2	1	TT	AA	GG	TT	GG	GG	GG	TT
Control_1061	1	1	TT	AA	GG	TT	GG	AG	TT	CC
Control_1062	2	1	GT	AG	GA	TT	GG	AG	TG	CT
Control_1063	2	1	TT	AG	GA	CT	GG	AG	GG	TT
Control_1064	1	1	TT	AG	GA	CT	GG	GG	TG	CT
Control_1065	1	1	TT	AA	GG	CT	AG	GG	TG	CT
Control_1066	1	1	TT	AG	GA	CC	GG	GG	TG	CT
Control_1067	2	1	GG	AA	GG	CT	AG	GG	TG	CT
Control_1068	2	1	TT	GG	AA	TT	GG	AG	TG	CT
Control_1069	2	1	GT	AG	GA	TT	GG	AG	GG	TT
Control_1070	2	1	GT	AG	GA	CT	AG	AA	TG	CT
Control_1071	2	1	TT	AG	GA	CT	GG	AG	GG	TT
Control_1072	2	1	TT	GG	AA	CT	GG	AG	GG	TT
Control_1073	1	1	GT	AA	GG	CT	AG	GG	TG	CT
Control_1074	1	1	TT	AA	GG	CT	GG	AG	GG	TT
Control_1075	2	1	GT	GG	AA	TT	AG	AA	TG	CT
Control_1076	1	1	TT	AG	GA	CT	GG	AG	TG	CT
Control_1077	1	1	GT	AG	GA	TT	GG	AG	TG	CT
Control_1078	1	1	TT	GG	AA	CT	GG	AG	GG	TT
Control_1079	2	1	GT	GG	GA	CT	GG	AG	TG	CT
Control_1080	2	1	TT	GG	AA	TT	GG	GG	TG	CT
Control_1081	1	1	TT	GG	AA	TT	GG	GG	GG	TT
Control_1082	1	1	GT	AG	GA	CT	GG	GG	TG	CT
Control_1083	1	1	GT	AG	GA	TT	GG	AG	GG	TT
Control_1084	2	1	TT	AG	GA	CT	GG	GG	TG	CT
Control_1085	1	1	GT	GG	AA	CT	GG	AG	TG	CT
Control_1086	1	1	TT	GG	AA	TT	AG	GG	GG	TT
Control_1087	1	1	GG	AG	GA	TT	AG	GG	TG	CT
Control_1088	2	1	GT	AG	GA	TT	GG	AG	GG	TT
Control_1089	1	1	TT	AG	GA	TT	GG	AG	GG	TT
Control_1090	1	1	TT	AG	GA	CT	AG	AA	GG	TT
Control_1091	1	1	GT	GG	AA	CT	GG	AA	TG	CT
Control_1092	1	1	GT	GG	AA	TT	GG	AG	TG	CT
Control_1093	2	1	GT	AG	GA	TT	GG	GG	GG	TT
Control_1094	1	1	TT	GG	AA	TT	AG	AA	GG	TT
Control_1095	1	1	GT	AG	GA	CT	GG	AG	TG	CT
Control_1096	1	1	TT	AA	GG	TT	GG	GG	TT	CC
Control_1097	2	1	TT	GG	AA	TT	GG	GG	GG	TT
Control_1098	1	1	TT	GG	AA	TT	AG	AG	GG	TT
Control_1099	2	1	TT	GG	AA	CT	AG	AG	TG	CT
Control_1100	2	1	GT	AG	GA	TT	AG	GG	TT	CC
Control_1101	2	1	TT	GG	AA	TT	GG	GG	GG	TT
Control_1102	1	1	TT	GG	AA	CT	GG	GG	GG	TT
Control_1103	1	1	TT	AG	GG	TT	GG	GG	TG	CT
Control_1104	2	1	GT	AA	GG	CT	GG	AA	GG	TT
Control_1105	2	1	TT	AA	GG	CT	GG	GG	TG	CT
Control_1106	2	1	TT	AG	GA	TT	GG	AA	TG	CT
Control_1107	2	1	TT	GG	AA	TT	GG	AG	TG	CT
Control_1108	1	1	TT	AG	GG	CT	GG	AG	GG	TT
Control_1109	2	1	TT	AA	GG	CT	AG	GG	GG	TT
Control_1110	2	1	GT	GG	AA	CT	GG	AG	GG	TT
Control_1111	2	1	00	AG	GA	TT	AG	GG	GG	TT
Control_1112	2	1	GT	AG	GA	CT	GG	AG	GG	TT
Control_1113	1	1	TT	AA	GG	TT	GG	GG	TG	CT
Control_1114	1	1	GG	GG	AA	CT	GG	AG	GG	TT
Control_1115	1	1	GT	AG	GA	TT	GG	AG	TG	CT
Control_1116	2	1	GT	AG	GA	CT	GG	AA	TT	00
Control_1117	1	1	GT	AG	GA	TT	AG	AA	TG	CT
Control_1118	1	1	TT	GG	AA	TT	AG	AG	GG	TT
Control_1119	2	1	TT	AG	GA	TT	GG	AG	TG	CT
Control_1120	1	1	TT	GG	AA	CT	GG	AG	GG	TT
Control_1121	2	1	TT	AG	GA	CT	GG	GG	GG	TT
Control_1122	1	1	TT	GG	AA	TT	AG	GG	TG	CT
Control_1123	2	1	TT	AA	GG	CT	GG	AG	TT	CC
Control_1124	1	1	GT	AG	GA	TT	GG	GG	TG	CT
Control_1125	2	1	TT	GG	AA	CT	GG	AG	GG	TT
Control_1126	2	1	GT	AA	GG	TT	GG	AG	GG	TT
Control_1127	1	1	TT	AA	GG	CT	GG	AG	GG	TT
Control_1128	2	1	GT	AG	GA	CT	AG	AG	TG	CT
Control_1129	2	1	GT	GG	AA	TT	AG	GG	TG	CT
Control_1130	1	1	TT	AG	GA	TT	AG	AG	TG	CT
Control_1131	2	1	TT	AG	GA	TT	AA	GG	GG	TT
Control_1132	2	1	TT	AG	GA	TT	GG	GG	TG	CT
Control_1133	2	1	TT	GG	AA	CT	GG	AA	GG	TT
Control_1134	2	1	GT	GG	AA	CT	GG	GG	TG	CT
Control_1135	2	1	TT	GG	AA	TT	GG	AG	TT	CC
Control_1136	1	1	GT	AG	GA	CT	GG	AG	GG	TT
Control_1137	2	1	TT	AG	GA	TT	AG	GG	GG	TT
Control_1138	2	1	TT	AG	GA	TT	AG	AG	GG	TT
Control_1139	1	1	TT	AA	GG	TT	GG	AG	TG	CT
Control_1140	2	1	TT	GG	AA	CT	GG	GG	GG	TT
Control_1141	2	1	TT	AG	GA	TT	AG	GG	TT	CC
Control_1142	2	1	TT	GG	AA	TT	GG	GG	TT	CC
Control_1143	2	1	GT	AG	GA	CT	GG	AG	TG	CT
Control_1144	1	1	GT	GG	AA	TT	GG	AG	TT	CC
Control_1145	2	1	TT	AG	GA	TT	GG	GG	GG	TT
Control_1146	2	1	TT	AG	GA	CC	GG	AG	GG	TT
Control_1147	1	1	TT	AG	GA	TT	GG	AG	TT	CC
Control_1148	2	1	TT	AA	GG	TT	GG	GG	TG	CT
Control_1149	2	1	TT	AG	GA	TT	AA	AG	TG	CT
Control_1150	2	1	TT	AG	GA	CT	GG	AG	TG	CT
Control_1151	2	1	GT	AA	GG	CT	GG	GG	TG	CT
Control_1152	1	1	TT	AG	GA	CT	GG	GG	TG	CT
Control_1153	1	1	GT	AG	GA	CT	GG	AA	TG	CT
Control_1154	1	1	TT	AG	GA	TT	GG	GG	TT	CC
Control_1155	2	1	TT	AG	GA	TT	GG	AG	GG	TT
Control_1156	1	1	TT	AG	GG	TT	AG	AG	TG	CT
Control_1157	2	1	TT	AG	GA	CT	GG	GG	TG	CT
Control_1158	1	1	TT	GG	GA	TT	AG	GG	GG	TT
Control_1159	1	1	TT	AG	GA	CT	GG	GG	TT	CC
Control_1160	2	1	TT	AG	GA	TT	GG	AG	TG	CT
Control_1161	2	1	GT	AG	GA	TT	GG	AG	TG	CT
Control_1162	1	1	GT	GG	AA	TT	GG	GG	GG	TT
Control_1163	2	1	TT	GG	AA	TT	AG	GG	TT	CC
Control_1164	2	1	GT	AG	GA	TT	AG	GG	GG	TT
Control_1165	1	1	TT	AG	GA	TT	GG	AG	GG	TT
Control_1166	2	1	TT	GG	AA	TT	GG	AA	GG	TT
Control_1167	2	1	TT	AG	GA	TT	GG	AG	TG	CT
Control_1168	2	1	TT	GG	AA	TT	GG	GG	TG	CT
Control_1169	1	1	TT	AG	GA	TT	GG	AG	GG	TT
Control_1170	2	1	TT	GG	AA	TT	GG	AG	TT	CC
Control_1171	2	1	GT	AG	GA	TT	GG	AG	TT	CC
Control_1172	2	1	TT	AA	GG	CT	GG	AA	TG	CT
Control_1173	1	1	TT	AG	GA	TT	AG	GG	GG	TT
Control_1174	1	1	TT	AG	GA	TT	GG	GG	GG	TT
Control_1175	1	1	GT	GG	AA	TT	GG	AG	TG	CT
Control_1176	2	1	TT	AG	GA	CT	AG	AA	GG	TT
Control_1177	1	1	GT	GG	AA	TT	GG	GG	GG	TT
Control_1178	2	1	GT	AG	GA	TT	GG	AG	GG	TT
Control_1179	1	1	GT	AG	GA	CT	GG	GG	GG	TT
Control_1180	2	1	TT	AG	GA	CT	AG	AA	TG	CT
Control_1181	2	1	GT	AG	GA	TT	GG	AG	TT	CC
Control_1182	1	1	TT	AG	GA	CT	GG	AG	TT	CC
Control_1183	1	1	TT	AG	GA	CT	AG	AG	GG	TT
Control_1184	1	1	TT	GG	GA	CT	GG	GG	TG	CT
Control_1185	2	1	TT	GG	AA	CC	AG	AG	TT	CC
Control_1186	2	1	TT	GG	AA	TT	GG	GG	TT	CC
Control_1187	1	1	TT	AG	GA	TT	GG	AG	TG	CT
Control_1188	2	1	GG	AG	GA	TT	AG	AG	TG	CT
Control_1189	2	1	GT	AG	GA	CT	AA	AG	GG	TT
Control_1190	2	1	TT	GG	AA	TT	GG	AG	TG	CT
Control_1191	1	1	TT	GG	AA	CC	AG	GG	TG	CT
Control_1192	1	1	TT	GG	AA	TT	AG	AG	TG	CT
Control_1193	2	1	GT	AA	GG	CC	GG	GG	GG	TT
Control_1194	1	1	TT	AG	GA	CT	GG	GG	TG	CT
Control_1195	1	1	GT	AG	GA	CC	GG	GG	GG	TT
Control_1196	2	1	TT	GG	AA	TT	GG	AG	TG	CT
Control_1197	1	1	GG	AG	GA	TT	GG	AG	TG	CT
Control_1198	1	1	TT	AG	GA	TT	GG	GG	TT	CC
Control_1199	1	1	GT	GG	AA	CT	GG	AG	TG	CT
Control_1200	1	1	TT	AA	GG	TT	GG	GG	GG	TT
Control_1201	1	1	TT	GG	GA	TT	GG	GG	TT	CC
Control_1202	2	1	TT	AG	GA	CT	GG	GG	TG	CT
Control_1203	1	1	TT	GG	AA	TT	AG	GG	TG	CT
Control_1204	1	1	GT	AA	GG	CT	GG	AA	TG	CT
Control_1205	2	1	TT	AG	GG	CT	GG	GG	TG	CT
Control_1206	1	1	TT	AG	GA	CT	GG	GG	GG	TT
Control_1207	2	1	GT	AG	GA	TT	GG	GG	TT	CC
Control_1208	2	1	TT	AG	GA	TT	GG	AG	GG	TT
Control_1209	1	1	GT	AG	GA	CT	GG	AG	GG	TT
Control_1210	2	1	GT	AG	GA	TT	GG	GG	GG	TT
Control_1211	1	1	TT	AA	GG	TT	GG	GG	TG	CT
Control_1212	2	1	GG	AG	GA	TT	GG	GG	TG	CT
Control_1213	2	1	GT	AG	GA	CT	GG	GG	GG	TT
Control_1214	1	1	TT	AG	GA	CT	AG	AG	GG	TT
Control_1215	1	1	TT	AG	GA	TT	GG	GG	TG	CT
Control_1216	2	1	GT	AG	GA	TT	GG	AG	TT	CC
Control_1217	1	1	TT	AG	GA	TT	GG	GG	TG	CT
Control_1218	2	1	GT	GG	AA	TT	GG	AG	GG	TT
Control_1219	2	1	TT	AG	GA	CT	GG	AG	TG	CT
Control_1220	1	1	GT	AG	GA	TT	GG	AG	GG	TT
Control_1221	1	1	GT	AG	GA	TT	GG	GG	TG	CT
Control_1222	2	1	TT	AG	GA	TT	GG	GG	TG	CT
Control_1223	1	1	TT	AG	GG	CC	GG	GG	GG	TT
Control_1224	2	1	TT	GG	AA	CT	GG	AG	TG	CT
Control_1225	2	1	TT	AG	GA	TT	GG	GG	GG	TT
Control_1226	2	1	TT	AG	GA	CT	GG	AG	GG	TT
Control_1227	2	1	GT	AA	GG	TT	GG	GG	GG	TT
Control_1228	1	1	TT	AG	GA	CC	AA	AG	TT	CC
Control_1229	1	1	GT	AG	GA	CT	GG	AA	TG	CT
Control_1230	2	1	GT	AG	GA	CT	GG	GG	GG	TT
Control_1231	2	1	TT	GG	AA	CT	GG	AG	TG	CT
Control_1232	1	1	TT	GG	AA	TT	GG	AG	GG	TT
Control_1233	1	1	GT	AA	GG	TT	AG	AA	GG	TT
Control_1234	1	1	TT	AG	GA	CC	AG	GG	TG	CT
Control_1235	2	1	GT	AA	GG	TT	GG	GG	TG	CT
Control_1236	2	1	GT	AG	GA	TT	GG	AG	TG	CT
Control_1237	2	1	TT	AG	GA	CT	GG	GG	TT	CC
Control_1238	1	1	TT	AG	GA	CC	GG	GG	TG	CT
Control_1239	1	1	TT	GG	AA	CT	GG	GG	TT	CC
Control_1240	2	1	GT	GG	AA	TT	GG	AG	TG	CT
Control_1241	2	1	TT	AG	GA	TT	AG	AG	TG	CT
Control_1242	1	1	TT	AG	GA	CT	GG	GG	TG	CT
Control_1243	2	1	TT	GG	AA	CT	GG	AG	GG	TT
Control_1244	2	1	TT	AA	GG	CT	AG	GG	GG	TT
Control_1245	1	1	TT	AG	GA	TT	AG	GG	GG	TT
Control_1246	1	1	TT	AG	GA	TT	AG	GG	TG	CT
Control_1247	1	1	TT	GG	AA	TT	GG	GG	TG	CT
Control_1248	2	1	TT	AG	GA	CC	AG	GG	TG	CT
Control_1249	2	1	GG	AG	GA	TT	AG	AA	GG	TT
Control_1250	2	1	GT	GG	AA	TT	GG	GG	GG	TT
Control_1251	2	1	TT	AG	GA	CT	GG	AA	GG	TT
Control_1252	1	1	GT	AG	GA	TT	GG	AA	GG	TT
Control_1253	2	1	TT	GG	AA	TT	GG	AG	GG	TT
Control_1254	2	1	TT	GG	AA	TT	AG	GG	TG	CT
Control_1255	2	1	GG	AG	GA	TT	AG	GG	GG	TT
Control_1256	2	1	TT	AG	GA	TT	AG	AG	TT	CC
Control_1257	2	1	GT	AA	GG	TT	GG	GG	GG	TT
Control_1258	2	1	GT	AG	GG	CT	GG	GG	TG	CT
Control_1259	2	1	GT	GG	GA	TT	GG	AG	GG	TT
Control_1260	2	1	GT	AG	GG	CT	GG	GG	TG	CT
Control_1261	1	1	TT	AG	GA	TT	GG	GG	TG	CT
Control_1262	1	1	TT	AG	GA	CT	GG	AG	TG	CT
Control_1263	1	1	GT	AG	GA	TT	AA	AG	GG	TT
Control_1264	2	1	TT	AG	GA	TT	GG	GG	TG	CT
Control_1265	1	1	TT	AG	GA	TT	GG	GG	TG	CT
Control_1266	2	1	GT	GG	AA	CT	GG	GG	TG	CT
Control_1267	2	1	GT	AG	GA	CT	GG	AA	TT	CC
Control_1268	2	1	TT	AG	GA	CT	GG	GG	GG	TT
Control_1269	1	1	TT	AA	GG	TT	GG	GG	TT	CC
Control_1270	2	1	GT	GG	AA	TT	GG	AG	TT	CC
Control_1271	2	1	GT	GG	AA	TT	AG	GG	TT	CC
Control_1272	2	1	GT	AG	GA	CC	AG	AG	TT	CC
Control_1273	1	1	TT	AG	GA	TT	GG	GG	TG	CT
Control_1274	2	1	GT	AG	GA	TT	GG	GG	TT	CC
Control_1275	1	1	GT	GG	AA	TT	GG	GG	GG	TT
Control_1276	2	1	TT	GG	AA	TT	GG	AG	TG	CT
Control_1277	1	1	TT	AG	GA	TT	GG	AG	TG	CT
Control_1278	2	1	TT	AG	GA	CT	GG	AA	TG	CT
Control_1279	2	1	GT	GG	GA	TT	GG	AG	TT	CC
Control_1280	1	1	TT	AG	GA	CT	GG	AA	TT	CC
Control_1281	2	1	TT	GG	AA	CT	GG	GG	TG	CT
Control_1282	2	1	GT	AG	GA	TT	GG	AG	TG	CT
Control_1283	1	1	GT	GG	AA	CT	GG	GG	TG	CT
Control_1284	2	1	TT	GG	AA	TT	GG	GG	TG	CT
Control_1285	2	1	TT	AA	GG	TT	AG	AG	TT	CC
Control_1286	2	1	GT	GG	AA	TT	GG	AG	TG	CT
Control_1287	2	1	GT	AA	GG	CT	GG	GG	GG	TT
Control_1288	1	1	TT	AG	GA	TT	AG	AA	TG	CT
Control_1289	2	1	TT	AG	GA	CT	GG	AA	TG	CT
Control_1290	2	1	TT	AG	GA	TT	GG	GG	GG	TT
Control_1291	2	1	GT	AG	GA	TT	GG	AG	TG	CT
Control_1292	1	1	GT	AG	GA	TT	GG	GG	TG	CT
Control_1293	2	1	TT	AG	GA	TT	GG	AG	TG	CT
Control_1294	1	1	TT	AA	GG	TT	AG	AG	GG	TT
Control_1295	1	1	TT	GG	AA	TT	AG	GG	GG	TT
Control_1296	2	1	GT	AA	GG	CT	GG	AG	GG	TT
Control_1297	2	1	TT	GG	AA	TT	GG	GG	TG	CT
Control_1298	1	1	TT	AG	GA	CT	GG	AG	GG	TT
Control_1299	2	1	TT	GG	GA	CT	GG	GG	TG	CT
Control_1300	1	1	TT	GG	AA	TT	GG	AG	TG	CT
Control_1301	2	1	GT	AG	GA	TT	GG	GG	TG	CT
Control_1302	2	1	GT	AG	GA	CT	GG	AG	TG	CT
Control_1303	2	1	GT	AA	GG	TT	AA	AG	TT	CC
Control_1304	1	1	TT	GG	GA	TT	GG	AG	TT	CC
Control_1305	1	1	GT	AG	GA	CC	AG	AA	TG	CT
Control_1306	1	1	TT	GG	AA	TT	GG	AG	TG	CT
Control_1307	2	1	GT	AA	GG	CT	GG	AG	TT	CC
Control_1308	1	1	TT	AG	GA	TT	GG	GG	TT	CC
Control_1309	1	1	TT	GG	AA	TT	GG	GG	TG	CT
Control_1310	1	1	TT	GG	AA	TT	AG	GG	TT	CC
Control_1311	2	1	GG	AG	GA	TT	AG	00	GG	00
Control_1312	1	1	TT	AG	GA	TT	GG	AG	TG	CT
Control_1313	1	1	GT	AG	GA	CT	GG	GG	TG	CT
Control_1314	2	1	TT	GG	AA	TT	GG	AG	TG	CT
Control_1315	2	1	TT	AG	GA	CT	GG	AG	TT	CC
Control_1316	1	1	TT	AG	GA	TT	GG	AG	TG	CT
Control_1317	2	1	00	AA	GG	TT	GG	AG	GG	TT
Control_1318	2	1	GT	GG	AA	TT	GG	GG	TG	CT
Control_1319	1	1	GT	AG	GA	CC	GG	AG	GG	TT
Control_1320	2	1	GT	AG	GA	TT	GG	GG	GG	TT
Control_1321	1	1	GT	GG	AA	TT	AG	AG	GG	TT
Control_1322	2	1	TT	AA	GG	CT	GG	GG	GG	TT
Control_1323	2	1	TT	AG	GA	TT	GG	AG	GG	TT
Control_1324	2	1	TT	GG	AA	TT	GG	GG	TG	CT
Control_1325	2	1	GT	AG	GA	TT	GG	AA	TG	CT
Control_1326	1	1	GT	GG	AA	TT	AG	GG	TG	CT
Control_1327	2	1	GT	AA	GG	CT	GG	AG	TT	CT
Control_1328	1	1	TT	AA	GG	CC	GG	GG	TG	CT
Control_1329	1	1	TT	AG	GA	TT	GG	AG	TG	CT
Control_1330	2	1	GT	GG	AA	TT	GG	GG	TG	CT
Control_1331	2	1	TT	AG	GA	TT	GG	AG	TG	CT
Control_1332	2	1	GG	GG	AA	TT	GG	AG	TG	CT
Control_1333	2	1	TT	GG	00	CC	GG	AG	GG	TT
Control_1334	2	1	GT	AG	GA	TT	GG	GG	GG	TT
Control_1335	2	1	GT	AG	GA	CT	AG	GG	TG	CT
Control_1336	1	1	TT	AG	GA	TT	GG	GG	GG	TT
Control_1337	2	1	GG	GG	AA	CC	GG	GG	GG	TT
Control_1338	1	1	TT	AA	GG	TT	GG	AG	TT	CC
Control_1339	2	1	TT	AA	GG	TT	GG	AG	TG	CT
Control_1340	1	1	GT	GG	AA	TT	GG	GG	GG	TT
Control_1341	2	1	TT	GG	AA	CT	GG	GG	TG	CT
Control_1342	2	1	GT	AG	GA	TT	GG	GG	TG	CT
Control_1343	1	1	GT	GG	AA	TT	AG	GG	TT	CC
Control_1344	2	1	TT	AG	GA	TT	GG	AA	GG	TT
Control_1345	2	1	TT	GG	AA	CT	GG	AG	TT	CC
Control_1346	1	1	GT	GG	AA	TT	GG	AG	GG	TT
Control_1347	1	1	TT	GG	AA	TT	GG	AG	TG	CT
Control_1348	2	1	TT	AG	GA	TT	AG	AG	TT	CC
Control_1349	2	1	GG	AG	GA	TT	AG	GG	TT	CC
Control_1350	1	1	TT	AA	GG	CC	AG	AG	GG	TT
Control_1351	2	1	TT	GG	GA	TT	GG	GG	TG	CT
Control_1352	2	1	GT	AG	GA	TT	GG	GG	GG	TT
Control_1353	1	1	GT	GG	AA	TT	AG	AG	TG	CT
Control_1354	1	1	GT	AG	GA	CT	GG	AG	TG	CT
Control_1355	2	1	GT	AG	GA	TT	GG	AG	TG	CT
Control_1356	1	1	GT	AG	GA	CT	AG	GG	TG	CT
Control_1357	1	1	TT	AG	GA	CT	GG	GG	GG	TT
Control_1358	1	1	GT	AG	GA	CT	GG	AA	GG	TT
Control_1359	1	1	TT	AG	GA	CT	GG	GG	GG	TT
Control_1360	1	1	TT	AG	GA	TT	GG	AG	TG	CT
Control_1361	2	1	GT	AG	GA	TT	AG	AA	GG	TT
Control_1362	2	1	TT	AG	GA	TT	GG	GG	TG	CT
Control_1363	2	1	GT	AG	GA	TT	AG	AG	GG	TT
Control_1364	1	1	TT	AG	GA	TT	AA	GG	TG	CT
Control_1365	2	1	TT	GG	AA	CC	GG	AG	TG	CT
Control_1366	2	1	TT	AG	GA	CT	AG	AG	TG	CT
Control_1367	1	1	00	GG	00	CT	GG	AG	TG	CT
Control_1368	1	1	TT	AG	GA	CT	AG	AA	TG	CT
Control_1369	1	1	TT	AG	GA	TT	GG	AG	TG	CT
Control_1370	2	1	TT	AG	GA	TT	GG	AG	TG	CT
Control_1371	2	1	TT	AG	GA	CT	GG	GG	GG	TT
Control_1372	1	1	TT	GG	AA	TT	GG	GG	GG	TT
Control_1373	2	1	TT	AG	GA	CT	GG	AG	TG	CT
Control_1374	1	1	GT	GG	GA	TT	GG	AG	GG	CT
Control_1375	1	1	GT	GG	AA	TT	GG	AG	TG	CT
Control_1376	2	1	TT	AG	GG	TT	GG	GG	TG	CT
Control_1377	1	1	TT	AG	GA	TT	AG	AG	GG	TT
Control_1378	2	1	TT	AG	GA	TT	AG	AG	TT	CC
Control_1379	1	1	TT	AG	GA	TT	GG	AA	TG	CT
Control_1380	2	1	TT	AG	GA	TT	GG	GG	TG	CT
Control_1381	2	1	GT	AG	GA	CT	GG	AA	TG	CT
Control_1382	1	1	GG	GG	AA	CC	GG	GG	TG	CT
Control_1383	1	1	TT	AA	GG	TT	AG	AA	TT	CC
Control_1384	2	1	GT	GG	AA	CT	GG	AG	TG	CT
Control_1385	2	1	GT	AA	GG	TT	GG	AG	TG	CT
Control_1386	1	1	GG	AG	GA	CT	GG	AG	GG	TT
Control_1387	1	1	TT	AA	GG	TT	AG	GG	TG	CT
Control_1388	2	1	GT	AA	GG	CC	GG	AG	TG	CT
Control_1389	2	1	GT	GG	AA	TT	GG	GG	TG	CT
Control_1390	2	1	TT	GG	AA	TT	GG	AA	TT	CC
Control_1391	2	1	TT	GG	AA	CT	AG	AG	TG	CT
Control_1392	2	1	GG	AG	GA	TT	GG	GG	TT	CC
Control_1393	1	1	GG	AG	GA	TT	GG	AG	TG	CT
Control_1394	1	1	GT	GG	AA	TT	GG	AG	GG	TT
Control_1395	2	1	GT	AA	GG	TT	GG	AG	TG	CT
Control_1396	1	1	TT	GG	GA	CT	AG	AG	TG	CT
Control_1397	2	1	GT	GG	GA	CT	GG	GG	TT	CC
Control_1398	1	1	TT	GG	AA	CT	GG	GG	GG	TT
Control_1399	1	1	TT	GG	AA	CT	AA	AA	TT	CC
Control_1400	1	1	TT	GG	AA	TT	GG	GG	GG	TT
Control_1401	2	1	GT	GG	AA	TT	GG	GG	TT	CC
Control_1402	2	1	TT	GG	AA	TT	AG	AG	TT	CC
Control_1403	1	1	TT	AA	GG	TT	GG	AA	TG	CT
Control_1404	1	1	TT	AA	GG	TT	GG	GG	TG	CT
Control_1405	1	1	TT	AG	GA	TT	GG	AG	GG	TT
Control_1406	2	1	TT	AG	GA	CT	GG	AA	TG	CT
Control_1407	2	1	TT	GG	AA	CT	GG	AG	TG	CT
Control_1408	2	1	TT	GG	AA	CT	AG	GG	GG	TT
Control_1409	1	1	TT	GG	AA	TT	GG	AA	TG	CT
Control_1410	1	1	TT	GG	AA	TT	AG	AG	TT	CC
Control_1411	1	1	GT	AA	GG	CT	GG	AG	GG	TT
Control_1412	2	1	TT	AG	GA	TT	GG	GG	TG	CT
Control_1413	1	1	00	AG	GA	TT	GG	AG	TG	CT
Control_1414	2	1	00	GG	AA	TT	GG	AG	TG	CT
Control_1415	2	1	GT	GG	AA	CT	GG	GG	GG	TT
Control_1416	2	1	GT	GG	AA	CT	AA	GG	TG	CT
Control_1417	1	1	TT	GG	AA	TT	GG	AG	TG	CT
Control_1418	2	1	GT	AG	GA	TT	AG	AG	TG	CT
Control_1419	2	1	GT	AA	GG	TT	AG	GG	TG	CT
Control_1420	2	1	GT	GG	GA	CT	GG	AG	TG	CT
Control_1421	2	1	GT	AA	GG	TT	GG	AA	TG	CT
Control_1422	1	1	GT	AG	GG	CT	GG	GG	GG	TT
Control_1423	2	1	GT	AG	GA	TT	AG	AG	GG	TT
Control_1424	1	1	TT	AG	GA	TT	GG	AG	TG	CT
Control_1425	1	1	GT	AG	GA	TT	GG	AA	TG	CT
Control_1426	1	1	TT	AA	GG	TT	AG	GG	TT	CC
Control_1427	1	1	TT	AG	GA	TT	GG	AG	GG	TT
Control_1428	2	1	GT	GG	AA	CT	AA	GG	TG	CT
Control_1429	2	1	TT	AG	GA	TT	GG	GG	TG	CT
Control_1430	1	1	GT	AG	GA	CT	AG	GG	GG	TT
Control_1431	1	1	TT	GG	AA	TT	GG	GG	TT	CC
Control_1432	2	1	GT	GG	AA	CT	GG	AG	GG	TT
Control_1433	1	1	TT	AG	GA	CC	AG	AA	GG	TT
Control_1434	2	1	TT	AG	GA	CT	AG	GG	TG	CT
Control_1435	2	1	GT	AA	GG	TT	GG	AG	TG	CT
Control_1436	2	1	GT	AG	GA	TT	GG	AG	GG	TT
Control_1437	1	1	GT	AG	GA	TT	GG	AG	GG	TT
Control_1438	1	1	GT	AG	GA	CT	AG	AG	TT	00
Control_1439	2	1	TT	GG	AA	CT	GG	AG	GG	TT
Control_1440	1	1	TT	AA	GA	TT	AG	GG	TG	CT
Control_1441	1	1	TT	GG	AA	TT	GG	AA	TT	CC
Control_1442	1	1	GT	GG	AA	TT	GG	AG	GG	TT
Control_1443	1	1	GT	AG	GA	TT	GG	GG	GG	TT
Control_1444	1	1	TT	GG	GA	TT	AG	AG	GG	TT
Control_1445	1	1	GT	AA	GG	TT	GG	AG	TT	CC
Control_1446	2	1	TT	AA	GG	CT	AA	AA	GG	TT
Control_1447	2	1	TT	AG	GA	CT	GG	AG	TG	CT
Control_1448	1	1	GT	GG	AA	TT	GG	AG	GG	TT
Control_1449	2	1	TT	AA	GG	TT	AG	AG	TG	CT
Control_1450	2	1	GT	GG	AA	TT	GG	AG	TT	CC
Control_1451	2	1	TT	AG	GA	CC	AG	AG	GG	TT
Control_1452	2	1	GT	AA	GG	CT	GG	GG	GG	TT
Control_1453	2	1	00	AA	GG	TT	GG	GG	TT	00
Control_1454	1	1	TT	GG	AA	TT	GG	GG	GG	TT
Control_1455	1	1	TT	AA	GG	TT	GG	AG	TG	CT
Control_1456	1	1	GT	GG	AA	TT	GG	AG	TT	CC
Control_1457	2	1	GT	AG	GA	CC	GG	AG	GG	TT
Control_1458	1	1	TT	GG	AA	TT	GG	GG	TG	CT
Control_1459	1	1	GT	AA	GG	TT	GG	AG	TG	CT
Control_1460	1	1	GT	AG	GA	TT	AG	GG	TG	CT
Control_1461	2	1	TT	AA	GG	TT	GG	GG	TT	CC
Control_1462	1	1	TT	GG	GA	TT	AG	AG	TT	CC
Control_1463	2	1	TT	GG	AA	CT	GG	GG	GG	TT
Control_1464	1	1	00	AA	GG	CC	AG	AG	TG	CT
Control_1465	1	1	TT	AA	GG	CT	AG	AA	TG	CT
Control_1466	1	1	TT	AG	GA	TT	GG	GG	TT	CC
Control_1467	1	1	TT	AG	GA	TT	GG	AG	TT	CC
Control_1468	2	1	TT	AG	GA	TT	GG	AA	TG	CT
Control_1469	2	1	TT	AA	GG	CT	GG	GG	GG	TT
Control_1470	2	1	GT	AG	GG	CT	GG	AG	GG	TT
Control_1471	2	1	00	GG	AA	CT	GG	AG	TG	CT
Control_1472	2	1	GT	AA	GG	TT	AG	AG	GG	TT
Control_1473	2	1	00	AA	GG	TT	GG	GG	GG	TT
Control_1474	2	1	GT	AG	GG	TT	GG	AG	GG	TT
Control_1475	2	1	TT	AG	GA	CT	GG	AA	TG	CT
Control_1476	2	1	GT	AG	GA	CT	GG	GG	GG	TT
Control_1477	1	1	TT	AG	GA	CT	AG	AA	TG	CT
Control_1478	1	1	GT	AG	GA	TT	GG	AG	TG	CT
Control_1479	2	1	TT	GG	AA	CT	GG	GG	TT	CC
Control_1480	2	1	00	GG	AA	CT	GG	AG	TT	CC
Control_1481	1	1	GT	AG	GA	CT	GG	AG	GG	TT
Control_1482	2	1	TT	AG	GA	CT	AG	AG	TG	CT
Control_1483	1	1	GT	AG	GA	TT	GG	GG	TG	CT
Control_1484	1	1	GT	GG	AA	CT	GG	GG	TG	CT
Control_1485	2	1	GT	AG	GA	TT	GG	GG	TT	CC
Control_1486	2	1	TT	AG	GA	CC	GG	AG	TG	CT
Control_1487	2	1	TT	AG	GA	CT	AG	AG	TG	CT
Control_1488	1	1	GT	AG	GA	TT	GG	AG	TG	CT
Control_1489	2	1	GT	AG	GA	TT	GG	AG	GG	TT
Control_1490	2	1	00	AA	GG	CT	AG	AG	TG	CT
Control_1491	1	1	TT	GG	AA	CT	AG	GG	GG	TT
Control_1492	1	1	GT	AG	GA	TT	AG	AG	TT	CC
Control_1493	2	1	TT	AG	GA	CC	AG	AG	TG	CT
Control_1494	2	1	TT	GG	AA	CT	GG	GG	TT	CC
Control_1495	2	1	GT	GG	00	TT	AG	GG	TG	CT
Control_1496	2	1	TT	AG	GA	CT	GG	AG	TT	CC
Control_1497	1	1	TT	AG	GG	CT	GG	GG	TG	CT
Control_1498	1	1	GT	AG	GA	CT	GG	GG	TG	CT
Control_1499	1	1	GT	AA	GG	TT	GG	AG	TT	CC
Control_1500	1	1	GT	AG	GA	TT	GG	AG	TT	CC
Control_1501	1	1	GT	AG	GA	TT	GG	AG	TG	CT
Control_1502	1	1	TT	AA	GG	TT	GG	AA	TG	CT
Control_1503	2	1	TT	AA	GG	TT	GG	AG	TG	CT
Control_1504	1	1	TT	GG	AA	TT	GG	AG	GG	TT
Control_1505	1	1	GT	AG	GA	TT	GG	GG	TG	CT
Control_1506	1	1	GT	AG	GA	TT	AG	AG	TG	CT
Control_1507	2	1	GT	AG	GA	CT	GG	GG	TG	CT
Control_1508	2	1	00	AA	GG	CC	AG	AG	TG	CT
Control_1509	2	1	TT	GG	AA	CT	GG	AA	GG	TT
Control_1510	1	1	GT	AG	GA	TT	AG	AG	TT	CC
Control_1511	1	1	GT	GG	AA	TT	AG	AA	GG	TT
Control_1512	1	1	TT	AG	GA	TT	GG	AG	TG	CT
Control_1513	2	1	GT	GG	AA	TT	GG	AG	TG	CT
Control_1514	2	1	TT	AG	GA	CT	GG	AA	GG	TT
Control_1515	1	1	GT	AG	GA	CT	GG	AG	GG	TT
Control_1516	1	1	GT	AG	GA	TT	GG	AG	TG	CT
Control_1517	1	1	GT	GG	00	CT	GG	GG	TG	CT
Control_1518	2	1	00	AG	GA	TT	GG	AG	TG	CT
Control_1519	1	1	TT	AA	GG	TT	AG	AA	GG	TT
Control_1520	1	1	GT	GG	AA	CT	AG	AG	GG	TT
Control_1521	2	1	TT	AG	GG	CT	AG	AA	TG	CT
Control_1522	2	1	GT	AA	GG	TT	AG	AA	TT	CC
Control_1523	2	1	TT	AG	GA	TT	GG	GG	TG	CT
Control_1524	2	1	00	AG	GA	TT	GG	GG	TG	CT
Control_1525	1	1	00	GG	GA	CT	GG	GG	GG	TT
Control_1526	1	1	TT	AG	GA	TT	AG	GG	GG	TT
RLS_1	2	2	00	AG	GA	TT	AG	GG	GG	TT
RLS_2	2	2	TT	AG	GA	TT	AG	AG	TG	CT
RLS_3	2	2	00	AG	GA	CT	GG	GG	TT	CC
RLS_4	2	2	GT	AA	GA	TT	AA	GG	TG	CT
RLS_5	2	2	GT	AA	GA	TT	AG	GG	TT	CC
RLS_6	2	2	GT	AG	GA	CT	GG	GG	TG	CT
RLS_7	2	2	TT	GG	GA	CC	GG	GG	GG	TT
RLS_8	2	2	00	GG	GA	TT	AG	AG	GG	TT
RLS_9	2	2	00	AG	GA	TT	AG	AA	TG	CT
RLS_10	2	2	TT	GG	GA	CT	GG	GG	TG	CT
RLS_11	1	2	GG	AA	00	TT	AG	AG	TG	CT
RLS_12	1	2	00	AA	00	TT	GG	GG	TG	CT
RLS_13	2	2	GT	AG	GA	TT	AG	GG	GG	TT
RLS_14	2	2	00	AA	00	TT	AG	GG	GG	TT
RLS_15	2	2	GT	GG	GA	CT	AG	AG	GG	TT
RLS_16	2	2	GG	AA	00	CC	AG	AG	GG	TT
RLS_17	2	2	TT	AA	00	CT	GG	GG	TG	CT
RLS_18	2	2	GT	GG	GA	CT	GG	GG	TG	CT
RLS_19	2	2	TT	AA	GA	TT	GG	AG	TG	CT
RLS_20	2	2	00	AG	GA	TT	GG	GG	TG	CT
RLS_21	2	2	00	AG	GA	TT	AG	GG	GG	TT
RLS_22	2	2	GT	AA	GA	CC	GG	AG	TG	CT
RLS_23	2	2	TT	AA	00	TT	GG	AG	TG	CT
RLS_24	1	2	TT	GG	00	CT	AG	AG	TG	CT
RLS_25	2	2	GT	AG	GA	TT	AG	GG	TT	CC
RLS_26	2	2	GT	GG	00	TT	AG	GG	TG	CT
RLS_27	1	2	GT	AA	00	TT	AG	GG	TG	CT
RLS_28	2	2	00	AG	GA	TT	AG	GG	TG	CT
RLS_29	2	2	GT	GG	00	TT	AG	GG	GG	TT
RLS_30	1	2	TT	GG	00	TT	GG	GG	TG	CT
RLS_31	2	2	GT	AA	00	TT	GG	GG	TT	CC
RLS_32	2	2	GT	AG	GA	TT	GG	GG	GG	TT
RLS_33	2	2	GT	GG	AA	TT	AG	AG	GG	TT
RLS_34	1	2	GT	AG	GA	TT	AG	GG	TT	CC
RLS_35	1	2	TT	AG	GA	TT	GG	GG	GG	TT
RLS_36	2	2	TT	AG	GG	TT	GG	GG	GG	TT
RLS_37	1	2	TT	GG	AA	TT	AG	GG	TG	CT
RLS_38	2	2	TT	AG	GA	TT	AG	GG	TG	CT
RLS_39	2	2	TT	AA	GG	CT	AG	AG	GG	TT
RLS_40	2	2	TT	AA	GG	CT	AG	GG	TG	CT
RLS_41	2	2	GT	GG	AA	TT	AG	AG	GG	TT
RLS_42	2	2	GT	AG	GA	CT	GG	AG	GG	TT
RLS_43	2	2	TT	GG	AA	CC	GG	AG	GG	TT
RLS_44	2	2	TT	AG	GA	TT	GG	AG	GG	TT
RLS_45	2	2	GT	AG	GA	TT	GG	GG	GG	TT
RLS_46	2	2	GT	AA	GG	TT	GG	AG	TT	CC
RLS_47	1	2	GT	AG	GA	CT	AG	GG	TG	CT
RLS_48	1	2	GT	AA	GG	CT	GG	AG	GG	TT
RLS_49	1	2	TT	GG	AA	TT	AG	GG	TG	CT
RLS_50	2	2	TT	AG	GA	TT	GG	GG	TG	CT
RLS_51	2	2	TT	AG	GA	TT	AG	AG	TG	CT
RLS_52	2	2	TT	AG	GA	TT	GG	GG	GG	TT
RLS_53	2	2	GT	AG	GA	TT	AA	GG	GG	TT
RLS_54	1	2	TT	GG	AA	TT	GG	GG	GG	TT
RLS_55	1	2	GT	AA	GG	CT	GG	GG	TG	CT
RLS_56	2	2	TT	AG	GA	TT	GG	AG	TG	CT
RLS_57	1	2	TT	AG	GA	TT	AG	AA	TG	CT
RLS_58	2	2	TT	AG	GA	TT	AG	GG	GG	TT
RLS_59	2	2	TT	AG	GA	TT	AG	AA	TG	CT
RLS_60	2	2	GT	GG	AA	CT	GG	GG	GG	TT
RLS_61	2	2	GT	AG	GA	TT	GG	AG	TG	CT
RLS_62	2	2	GT	AG	GA	CT	AG	AG	GG	TT
RLS_63	2	2	GT	GG	AA	TT	GG	AG	TT	CC
RLS_64	1	2	GG	AG	GA	TT	AG	AG	TG	CT
RLS_65	1	2	GG	AG	GA	TT	AG	GG	TG	CT
RLS_66	1	2	GT	AA	GG	TT	AG	AG	TT	CC
RLS_67	2	2	GT	AA	GG	CT	GG	AG	GG	TT
RLS_68	2	2	TT	GG	AA	CT	AA	AG	GG	TT
RLS_69	2	2	TT	AG	GG	TT	AG	AG	TT	CC
RLS_70	2	2	TT	GG	AA	TT	AG	GG	TG	CT
RLS_71	1	2	TT	AA	GG	TT	AG	AA	GG	TT
RLS_72	2	2	TT	AG	GA	TT	AG	GG	GG	TT
RLS_73	2	2	GT	AG	GA	CT	GG	GG	GG	TT
RLS_74	1	2	TT	GG	AA	TT	AG	AG	GG	TT
RLS_75	1	2	TT	AG	GA	CC	GG	GG	TG	CT
RLS_76	2	2	GT	GG	GA	CT	GG	AG	GG	TT
RLS_77	2	2	GT	GG	AA	CT	GG	AA	TG	CT
RLS_78	2	2	GT	AG	GA	CT	AG	AA	TG	CT
RLS_79	1	2	TT	AA	GG	TT	AG	GG	GG	TT
RLS_80	1	2	GT	GG	AA	CT	GG	GG	TG	CT
RLS_81	2	2	TT	AG	GA	TT	GG	AG	GG	TT
RLS_82	2	2	GT	AA	GA	TT	GG	AG	GG	TT
RLS_83	2	2	TT	GG	AA	CT	AG	AA	TT	CC
RLS_84	2	2	TT	AA	GG	TT	AG	AG	TG	CT
RLS_85	2	2	TT	AA	GG	TT	GG	GG	GG	TT
RLS_86	2	2	GT	AG	GA	TT	AA	GG	TG	CT
RLS_87	2	2	TT	AA	GG	CT	AG	AG	TG	CT
RLS_88	1	2	GG	GG	AA	TT	AG	AG	TG	CT
RLS_89	2	2	TT	AA	GG	TT	GG	AG	GG	TT
RLS_90	2	2	GT	AA	GG	CT	GG	GG	TG	CT
RLS_91	2	2	GT	GG	GA	CT	AG	GG	GG	TT
RLS_92	1	2	TT	AG	GA	TT	GG	AG	GG	TT
RLS_93	1	2	GT	AG	GA	TT	AG	GG	GG	TT
RLS_94	2	2	GG	GG	AA	TT	GG	AA	TG	CT
RLS_95	2	2	TT	GG	AA	CT	GG	AG	GG	TT
RLS_96	2	2	GT	AG	GA	TT	AG	AG	GG	TT
RLS_97	2	2	TT	AA	GG	TT	GG	GG	TG	CT
RLS_98	2	2	GT	GG	AA	CT	GG	GG	TG	CT
RLS_99	2	2	GT	AA	GG	TT	AG	AG	GG	TT
RLS_100	2	2	GG	GG	AA	TT	GG	GG	TG	CT
RLS_101	1	2	GT	GG	AA	CT	GG	GG	GG	TT
RLS_102	2	2	TT	GG	AA	TT	GG	GG	GG	TT
RLS_103	1	2	GT	AA	GG	TT	GG	GG	GG	TT
RLS_104	2	2	TT	AA	GG	TT	AG	AG	TG	CT
RLS_105	2	2	TT	AA	GG	TT	GG	GG	TG	CT
RLS_106	2	2	TT	AG	GA	CT	GG	AG	GG	TT
RLS_107	2	2	GT	AG	GA	TT	AG	GG	TT	CC
RLS_108	2	2	GG	AG	GA	TT	GG	AG	TG	CT
RLS_109	1	2	GT	AA	GG	CT	GG	AG	TG	CT
RLS_110	2	2	GT	AA	GG	TT	AG	AG	GG	TT
RLS_111	1	2	TT	GG	AA	TT	GG	GG	TT	CC
RLS_112	2	2	GT	AG	GA	TT	GG	AG	TG	CT
RLS_113	1	2	TT	GG	AA	CT	AG	AG	GG	TT
RLS_114	2	2	TT	AG	GA	TT	GG	GG	TG	CT
RLS_115	2	2	GT	GG	AA	CT	AG	AG	GG	TT
RLS_116	1	2	TT	AA	GG	TT	GG	GG	GG	TT
RLS_117	1	2	TT	AG	GA	TT	AG	GG	TT	CC
RLS_118	1	2	GT	AG	GA	TT	GG	GG	TG	TT
RLS_119	2	2	TT	AG	GA	TT	AG	GG	TG	CT
RLS_120	2	2	TT	AA	GG	TT	AG	GG	TG	CT
RLS_121	2	2	GT	AG	GA	TT	GG	GG	GG	TT
RLS_122	2	2	GG	AG	GA	TT	GG	GG	TT	CC
RLS_123	2	2	GT	GG	AA	TT	GG	AG	TG	CT
RLS_124	1	2	TT	AG	GA	TT	GG	AG	TT	CC
RLS_125	2	2	TT	GG	AA	TT	GG	GG	GG	TT
RLS_126	2	2	GG	AG	GA	TT	GG	GG	GG	TT
RLS_127	2	2	GT	AA	GG	TT	GG	AG	GG	TT
RLS_128	2	2	GT	GG	AA	TT	GG	AG	TG	CT
RLS_129	2	2	TT	AA	GG	TT	GG	GG	GG	TT
RLS_130	2	2	TT	GG	AA	CT	GG	AG	TT	CC
RLS_131	1	2	GG	AG	GA	TT	AG	GG	GG	TT
RLS_132	1	2	TT	AG	GA	CT	GG	AA	TG	CT
RLS_133	1	2	GT	AG	GA	TT	AG	GG	TG	CT
RLS_134	2	2	GT	AG	GA	CT	GG	GG	TG	CT
RLS_135	1	2	GG	AA	GG	TT	AA	GG	GG	TT
RLS_136	2	2	GT	AG	GA	CT	AG	GG	TG	CT
RLS_137	2	2	TT	AG	GA	CT	GG	GG	TG	CT
RLS_138	2	2	TT	AG	GA	TT	AG	AG	TG	CT
RLS_139	2	2	TT	AG	GA	TT	GG	AG	GG	TT
RLS_140	2	2	TT	AG	GA	CT	GG	GG	TG	CT
RLS_141	2	2	GT	AA	GG	CT	GG	AG	TG	CT
RLS_142	2	2	TT	GG	AA	TT	GG	GG	TG	CT
RLS_143	1	2	GG	AG	GA	CT	GG	GG	TT	CC
RLS_144	2	2	TT	GG	GA	TT	AG	GG	TG	CT
RLS_145	1	2	GT	AG	GA	CT	GG	GG	TG	CT
RLS_146	1	2	GT	AG	GG	CT	GG	AA	TG	CT
RLS_147	2	2	TT	GG	AA	TT	GG	GG	TG	CT
RLS_148	2	2	TT	GG	AA	TT	GG	GG	GG	TT
RLS_149	2	2	GT	GG	AA	TT	AA	AA	TT	CC
RLS_150	2	2	GT	GG	AA	CT	AG	GG	TG	CT
RLS_151	1	2	GT	AG	GA	TT	GG	AG	GG	TT
RLS_152	1	2	TT	AG	GA	TT	AG	GG	TG	CT
RLS_153	1	2	GT	AG	GA	TT	AG	GG	GG	TT
RLS_154	1	2	TT	AG	GA	TT	GG	AG	GG	TT
RLS_155	1	2	GT	AG	GG	TT	AG	GG	TT	CC
RLS_156	1	2	TT	AG	GA	CT	AG	GG	TG	CT
RLS_157	1	2	TT	GG	AA	TT	AG	GG	TG	CT
RLS_158	1	2	GT	AG	GA	TT	GG	GG	TG	CT
RLS_159	1	2	GT	GG	AA	CT	GG	GG	TG	CT
RLS_160	1	2	GT	GG	GA	TT	AG	AG	TG	CT
RLS_161	2	2	TT	AG	GA	CT	AG	AA	GG	TT
RLS_162	2	2	GT	AG	GA	CT	AG	GG	TG	CT
RLS_163	2	2	GT	AG	GA	CT	AG	AG	GG	TT
RLS_164	2	2	GT	AA	GG	TT	GG	GG	GG	TT
RLS_165	2	2	GG	GG	AA	CT	AG	GG	GG	TT
RLS_166	1	2	TT	AG	GA	TT	GG	GG	TG	CT
RLS_167	1	2	GT	GG	AA	CT	GG	AG	TG	CT
RLS_168	2	2	GT	AA	GG	TT	GG	GG	GG	TT
RLS_169	2	2	TT	GG	AA	CT	GG	AG	TG	CT
RLS_170	2	2	GG	GG	AA	TT	GG	AG	TG	CT
RLS_171	1	2	TT	AG	GA	TT	GG	GG	TG	CT
RLS_172	1	2	TT	AA	GG	TT	AG	GG	TG	CT
RLS_173	1	2	TT	GG	AA	TT	AG	GG	GG	TT
RLS_174	2	2	TT	AG	GA	TT	GG	AG	GG	TT
RLS_175	2	2	GT	AG	GA	TT	AG	AG	TT	CC
RLS_176	2	2	GT	AG	GA	TT	GG	GG	GG	TT
RLS_177	1	2	TT	GG	00	CT	GG	GG	GG	TT
RLS_178	2	2	TT	GG	00	TT	AG	GG	TG	CT
RLS_179	2	2	TT	AG	GA	TT	GG	AA	TT	CC
RLS_180	2	2	GT	AG	GA	TT	GG	GG	TG	CT
RLS_181	2	2	GG	GG	AA	CT	GG	GG	GG	TT
RLS_182	2	2	GT	AG	GA	TT	GG	AG	TG	CT
RLS_183	2	2	GT	AG	GA	TT	GG	AG	TG	CT
RLS_184	2	2	TT	GG	00	CT	GG	GG	GG	TT
RLS_185	1	2	GT	AA	GG	TT	GG	AG	TG	CT
RLS_186	1	2	GT	AG	GA	TT	AG	AG	TG	CT
RLS_187	2	2	TT	AA	00	TT	AG	AG	GG	TT
RLS_188	2	2	TT	AG	GA	TT	GG	AG	TG	CT
RLS_189	2	2	TT	AG	GA	CT	AG	AA	TT	CC
RLS_190	2	2	TT	AG	GA	CT	AG	GG	GG	TT
RLS_191	2	2	GT	AA	00	TT	GG	GG	TT	CC
RLS_192	1	2	GT	GG	AA	TT	GG	GG	TT	CC
RLS_193	1	2	GG	GG	AA	TT	GG	AG	TT	CC
RLS_194	1	2	GT	AG	GA	TT	GG	AG	GG	TT
RLS_195	1	2	TT	GG	AA	TT	GG	GG	GG	CT
RLS_196	2	2	GG	AA	GG	CT	GG	AG	TG	CT
RLS_197	2	2	TT	AA	GG	TT	GG	GG	GG	TT
RLS_198	1	2	GT	AG	GA	TT	GG	GG	TT	CC
RLS_199	1	2	GT	AG	GA	CT	GG	AA	GG	TT
RLS_200	1	2	GT	AG	GA	TT	GG	GG	TG	CT
RLS_201	2	2	GT	AG	00	TT	GG	GG	TG	CT
RLS_202	2	2	GG	AA	GG	TT	GG	AG	TT	CC
RLS_203	1	2	TT	GG	AA	CT	AG	GG	TG	CT
RLS_204	2	2	TT	AG	GA	CT	GG	AG	TG	CT
RLS_205	2	2	TT	GG	AA	TT	GG	GG	TG	CT
RLS_206	2	2	TT	AG	GG	CT	AG	GG	GG	TT
RLS_207	2	2	GT	AA	GG	CT	GG	GG	TT	CC
RLS_208	2	2	GT	GG	AA	CT	GG	AG	GG	TT
RLS_209	2	2	GT	AG	GA	TT	GG	GG	GG	TT
RLS_210	2	2	TT	AA	GG	CT	AA	GG	TG	CT
RLS_211	2	2	GT	AA	GG	CT	GG	GG	TG	CT
RLS_212	1	2	GG	GG	AA	TT	AG	GG	TG	CT
RLS_213	2	2	GT	AA	GG	TT	AG	GG	TG	CT
RLS_214	1	2	TT	AG	GA	CC	GG	AA	GG	TT
RLS_215	1	2	TT	GG	AA	TT	AG	GG	TG	CT
RLS_216	1	2	TT	AG	GA	TT	GG	AG	TG	CT
RLS_217	2	2	GT	AG	GA	TT	GG	GG	TG	CT
RLS_218	1	2	TT	AA	GG	TT	GG	AG	GG	TT
RLS_219	2	2	TT	AA	GG	TT	GG	GG	GG	TT
RLS_220	2	2	GT	AG	GA	CT	AG	AA	TG	CT
RLS_221	1	2	GT	AG	GA	TT	AG	AG	TT	CC
RLS_222	2	2	GT	AG	GA	TT	GG	GG	GG	TT
RLS_223	2	2	TT	AG	GA	TT	AG	GG	TT	CC
RLS_224	2	2	TT	AG	GA	CT	GG	AG	TG	CT
RLS_225	2	2	TT	AG	GA	CT	GG	AG	GG	TT
RLS_226	2	2	TT	AG	GG	TT	AA	GG	TG	CT
RLS_227	2	2	TT	GG	AA	TT	AG	AG	GG	TT
RLS_228	2	2	GT	AG	GA	TT	GG	GG	TG	CT
RLS_229	2	2	TT	AG	GA	TT	GG	GG	TG	CT
RLS_230	2	2	TT	AG	GA	TT	GG	GG	TG	CT
RLS_231	1	2	GG	AA	GG	TT	GG	GG	TG	CT
RLS_232	1	2	GG	AA	GG	TT	GG	GG	GG	TT
RLS_233	1	2	GT	GG	AA	CT	GG	AA	GG	TT
RLS_234	2	2	TT	AG	GA	CT	GG	GG	TG	CT
RLS_235	2	2	TT	GG	AA	TT	GG	GG	GG	TT
RLS_236	2	2	GT	AG	GA	TT	GG	AG	GG	TT
RLS_237	2	2	TT	AA	GG	CT	GG	AA	TG	CT
RLS_238	2	2	GT	AA	GG	TT	AA	AG	TG	CT
RLS_239	2	2	TT	AG	GA	TT	GG	AG	TG	CT
RLS_240	1	2	GT	AG	GA	TT	GG	AG	TG	CT
RLS_241	2	2	TT	AG	GA	TT	GG	AG	GG	TT
RLS_242	2	2	GT	AG	GA	TT	GG	GG	GG	TT
RLS_243	2	2	GT	GG	AA	TT	GG	AA	GG	TT
RLS_244	1	2	TT	AG	GA	TT	AG	GG	TG	CT
RLS_245	2	2	GT	AG	GA	TT	AG	GG	GG	TT
RLS_246	2	2	TT	AG	GA	TT	AA	AG	GG	TT
RLS_247	2	2	GT	AA	GG	CT	GG	AG	GG	TT
RLS_248	2	2	TT	AG	GA	TT	GG	AA	GG	TT
RLS_249	1	2	GT	AA	GG	CT	AG	GG	TT	CC
RLS_250	2	2	GT	AA	GG	TT	GG	AG	GG	TT
RLS_251	2	2	TT	AG	GA	CT	AG	AG	GG	TT
RLS_252	2	2	GT	GG	AA	TT	GG	AG	TG	CT
RLS_253	2	2	GT	AG	GA	TT	GG	GG	GG	TT
RLS_254	2	2	GG	GG	AA	TT	GG	AA	TT	CC
RLS_255	2	2	GT	GG	GA	CT	AG	GG	TG	CT
RLS_256	2	2	GG	GG	GA	CT	GG	AG	GG	TT
RLS_257	2	2	GT	GG	AA	TT	GG	AA	GG	TT
RLS_258	2	2	GT	AA	GG	CT	AG	AG	TG	CT
RLS_259	2	2	TT	AA	GG	TT	GG	AG	TT	CC
RLS_260	2	2	TT	AA	GG	CT	AG	AG	GG	TT
RLS_261	1	2	GT	AG	GG	CT	GG	AG	GG	TT
RLS_262	2	2	GT	AA	GG	TT	GG	AG	TT	CC
RLS_263	2	2	TT	AG	GA	TT	GG	GG	GG	TT
RLS_264	2	2	GG	AG	GG	TT	GG	AA	GG	TT
RLS_265	2	2	GT	AA	GG	TT	GG	AA	GG	TT
RLS_266	2	2	TT	AG	GA	TT	GG	AG	GG	TT
RLS_267	2	2	GT	AA	GG	TT	GG	AG	GG	TT
RLS_268	2	2	GT	AG	GG	TT	GG	GG	GG	TT
RLS_269	2	2	TT	AG	GA	TT	AG	AG	TG	CT
RLS_270	1	2	TT	AA	GG	CT	GG	GG	TG	CT
RLS_271	2	2	TT	AG	GA	CT	GG	AG	GG	TT
RLS_272	2	2	GT	AA	GG	CC	AG	GG	TT	CC
RLS_273	2	2	TT	AG	GA	TT	GG	AA	GG	TT
RLS_274	2	2	TT	AG	GA	TT	GG	AG	TG	CT
RLS_275	2	2	GG	AG	GA	TT	AG	AG	TG	CT
RLS_276	2	2	GT	AA	GG	CT	AG	AG	GG	TT
RLS_277	2	2	TT	AG	GA	CT	AG	GG	TG	CT
RLS_278	2	2	GT	AG	GA	TT	GG	AG	GG	TT
RLS_279	2	2	TT	AG	GA	TT	GG	AG	TG	CT
RLS_280	2	2	GT	AG	GA	TT	GG	AG	TT	CC
RLS_281	2	2	GT	GG	AA	TT	AG	AG	GG	TT
RLS_282	2	2	GT	AG	GA	TT	GG	GG	TG	CT
RLS_283	2	2	TT	GG	GA	CC	AG	GG	TG	CT
RLS_284	2	2	TT	GG	AA	CT	GG	GG	GG	TT
RLS_285	2	2	GT	AG	GA	TT	AG	GG	TG	CT
RLS_286	2	2	TT	AA	GG	TT	GG	GG	TT	CC
RLS_287	2	2	TT	AG	GA	TT	GG	AA	TG	CT
RLS_288	1	2	GT	AG	GA	CT	GG	GG	TG	CT
RLS_289	2	2	GG	AG	GA	TT	GG	AG	GG	TT
RLS_290	1	2	GT	AG	GA	TT	GG	GG	GG	TT
RLS_291	2	2	GG	AA	GG	TT	AG	GG	GG	TT
RLS_292	1	2	GG	AA	GG	CT	GG	AA	GG	TT
RLS_293	1	2	GG	GG	AA	CT	GG	GG	TG	CT
RLS_294	2	2	GT	GG	AA	TT	GG	AG	TG	CT
RLS_295	2	2	TT	GG	AA	TT	GG	AG	GG	TT
RLS_296	2	2	GT	AG	GA	CT	AG	GG	GG	TT
RLS_297	2	2	GT	AG	GA	TT	GG	GG	TT	CC
RLS_298	2	2	GT	GG	AA	TT	AA	AA	TG	CT
RLS_299	2	2	TT	GG	AA	CT	AG	AG	TT	CC
RLS_300	2	2	GT	GG	AA	CT	AG	AG	TT	CC
RLS_301	1	2	TT	GG	GA	TT	GG	AG	TG	CT
RLS_302	1	2	GT	AG	GA	TT	GG	GG	GG	TT
RLS_303	2	2	TT	AG	GA	TT	GG	AG	TG	CT
RLS_304	1	2	TT	AG	GG	CT	GG	GG	TG	CT
RLS_305	2	2	TT	AA	GG	TT	AG	GG	GG	TT
RLS_306	2	2	TT	AG	GA	TT	GG	GG	TG	CT
RLS_307	1	2	GT	AG	GA	TT	AG	AG	TG	CT
RLS_308	1	2	TT	AA	GG	TT	AA	AG	TG	CT
RLS_309	2	2	GT	AG	GA	CT	GG	GG	TT	CC
RLS_310	2	2	TT	AG	GA	CT	GG	GG	GG	TT
RLS_311	2	2	GT	AG	GA	TT	AA	AG	GG	TT
RLS_312	2	2	GT	AG	GA	TT	AG	GG	GG	TT
RLS_313	2	2	GT	AG	GA	TT	GG	GG	GG	TT
RLS_314	1	2	TT	AG	GA	CT	GG	GG	GG	TT
RLS_315	2	2	TT	AA	GG	CT	GG	GG	GG	TT
RLS_316	2	2	TT	AG	GA	CT	AA	GG	TG	CT
RLS_317	1	2	GG	AG	GA	CT	AG	GG	GG	TT
RLS_318	2	2	GG	AG	GA	TT	AG	AG	GG	TT
RLS_319	2	2	GT	AA	GG	CT	AG	AG	TT	CC
RLS_320	2	2	TT	AG	GA	CT	GG	GG	GG	TT
RLS_321	2	2	GT	GG	AA	CT	GG	AG	GG	TT
RLS_322	2	2	TT	GG	AA	TT	GG	AG	GG	TT
RLS_323	2	2	GT	AA	GG	TT	GG	AA	TG	CT
RLS_324	2	2	GT	AG	GA	CT	GG	GG	TG	CT
RLS_325	2	2	GT	AA	GG	TT	GG	AG	TT	CC
RLS_326	2	2	GT	AG	GA	TT	GG	GG	GG	TT
RLS_327	1	2	GG	AG	GA	CT	AG	GG	GG	TT
RLS_328	2	2	GG	GG	AA	TT	GG	GG	TG	CT
RLS_329	2	2	TT	AG	GA	TT	GG	GG	GG	TT
RLS_330	1	2	TT	AA	GG	TT	GG	AG	GG	TT
RLS_331	2	2	GT	AA	GG	TT	GG	GG	TG	CT
RLS_332	2	2	GT	AG	GG	CT	GG	AG	TG	CT
RLS_333	2	2	TT	AG	GA	TT	AG	AG	TG	CT
RLS_334	2	2	GT	AA	GG	TT	GG	AG	TG	CT
RLS_335	2	2	GT	GG	AA	TT	AG	GG	GG	TT
RLS_336	2	2	GT	AA	GG	TT	GG	GG	TG	CT
RLS_337	2	2	GT	AG	GA	TT	GG	GG	TG	CT
RLS_338	1	2	TT	GG	AA	CT	GG	AG	GG	TT
RLS_339	2	2	GT	GG	GA	TT	GG	AG	TG	CT
RLS_340	2	2	GG	AG	GA	CT	GG	AG	GG	TT
RLS_341	1	2	TT	AG	GA	CT	GG	GG	TG	CT
RLS_342	2	2	GG	AG	GA	TT	GG	AG	TG	CC
RLS_343	2	2	GT	AA	GG	CT	GG	GG	GG	TT
RLS_344	2	2	GT	AA	GG	TT	GG	AG	GG	TT
RLS_345	1	2	GT	GG	GA	CT	GG	AG	GG	TT
RLS_346	2	2	GT	AG	GA	TT	GG	GG	GG	TT
RLS_347	2	2	GT	GG	AA	CT	AA	AG	GG	TT
RLS_348	1	2	TT	GG	AA	CT	GG	GG	GG	TT
RLS_349	2	2	TT	AG	GA	TT	GG	GG	GG	TT
RLS_350	2	2	TT	AG	GA	TT	GG	AG	TG	CT
RLS_351	1	2	GT	AG	GA	CC	GG	AG	GG	TT
RLS_352	2	2	TT	GG	AA	TT	GG	AG	TG	CT
RLS_353	2	2	GT	AA	GG	TT	GG	AG	TG	CT
RLS_354	2	2	TT	AA	GG	CT	GG	GG	GG	TT
RLS_355	1	2	TT	GG	AA	CT	GG	AG	GG	TT
RLS_356	2	2	TT	AG	GA	TT	GG	GG	TG	CT
RLS_357	2	2	GT	AG	GA	CT	AG	GG	GG	TT
RLS_358	2	2	GT	GG	AA	TT	AG	GG	GG	TT
RLS_359	2	2	TT	AG	GA	TT	AG	GG	TT	CC
RLS_360	1	2	TT	AA	GG	CT	GG	AG	TG	CT
RLS_361	1	2	GT	AA	GG	TT	AG	GG	TG	CT
RLS_362	1	2	TT	AA	GG	CT	GG	GG	TG	CT
RLS_363	2	2	GT	GG	AA	CT	GG	AA	TT	CC
RLS_364	2	2	GT	AG	GA	TT	GG	GG	TT	CC
RLS_365	2	2	GG	GG	AA	CT	GG	GG	TG	CT
RLS_366	2	2	TT	AA	GG	TT	GG	GG	TG	CT
RLS_367	2	2	TT	GG	GA	TT	AG	AG	TT	CC
RLS_368	2	2	GT	AA	GG	TT	AG	AG	GG	TT
RLS_369	2	2	TT	AG	GG	TT	AG	GG	GG	TT
RLS_370	1	2	GT	AA	GG	TT	GG	GG	TG	CT
RLS_371	2	2	GT	GG	AA	TT	GG	GG	GG	TT
RLS_372	2	2	GG	GG	AA	TT	GG	AA	TG	CT
RLS_373	2	2	TT	AA	GG	TT	AG	AG	GG	TT
RLS_374	2	2	GG	AG	GG	TT	AG	AG	TT	CC
RLS_375	2	2	TT	AA	GG	TT	GG	GG	TG	CT
RLS_376	2	2	TT	AG	GA	TT	GG	AA	TG	CT
RLS_377	2	2	GT	AG	GA	CT	AG	GG	GG	TT
RLS_378	2	2	GT	AA	GG	TT	AG	GG	TG	CT
RLS_379	2	2	GT	AG	GA	CT	AG	AG	GG	TT
RLS_380	2	2	TT	AG	GA	TT	AG	GG	GG	TT
RLS_381	2	2	TT	AG	GA	CT	AG	AG	TG	CT
RLS_382	2	2	GT	AA	GG	CT	GG	GG	GG	TT
RLS_383	1	2	GG	AG	GA	TT	AG	AG	TG	CT
RLS_384	2	2	TT	GG	GA	TT	AG	GG	TG	CT
RLS_385	2	2	GT	AA	GG	TT	AG	AA	TG	CT
RLS_386	2	2	GG	GG	AA	TT	GG	AG	TG	CT
RLS_387	2	2	TT	AG	GA	CT	AG	AG	GG	TT
RLS_388	2	2	TT	AG	GA	TT	GG	AG	GG	TT
RLS_389	2	2	GT	GG	AA	TT	GG	AG	GG	TT
RLS_390	2	2	TT	AA	GG	TT	GG	AG	GG	TT
RLS_391	2	2	GG	AA	GG	TT	AA	GG	TT	CC
RLS_392	2	2	TT	AG	GA	CT	AG	GG	TG	CT
RLS_393	2	2	TT	AG	GA	CT	GG	AG	TG	CT
RLS_394	2	2	GT	AG	GA	CT	GG	GG	TG	CT
RLS_395	2	2	TT	AG	GA	TT	GG	AG	TG	CT
RLS_396	1	2	GT	AG	GA	TT	AG	AG	TG	CT
RLS_397	2	2	GT	AG	GG	TT	GG	GG	TG	CT
RLS_398	2	2	GT	GG	AA	TT	AG	AG	TG	CT
RLS_399	2	2	GG	AA	GG	TT	GG	GG	GG	TT
RLS_400	2	2	TT	AG	GA	TT	GG	GG	TT	CC
RLS_401	2	2	GT	AG	GA	TT	AG	AG	TG	CT
RLS_402	2	2	TT	AA	GG	TT	GG	GG	GG	TT
RLS_403	1	2	GG	AA	GG	CT	AG	GG	GG	TT
RLS_404	2	2	GT	AG	GA	CT	AG	AA	TG	CT
RLS_405	2	2	TT	GG	GA	TT	GG	AG	GG	TT
RLS_406	2	2	GT	AG	GA	TT	GG	AA	TG	CT
RLS_407	2	2	GT	AG	GA	TT	AG	GG	TT	CC
RLS_408	2	2	GT	AG	GG	TT	AG	AG	TG	CT
RLS_409	2	2	TT	GG	AA	TT	GG	AG	GG	TT
RLS_410	2	2	TT	AG	GA	TT	GG	GG	TG	CT
RLS_411	1	2	GT	GG	AA	TT	AG	AG	TG	CT
RLS_412	2	2	TT	AG	GA	CT	AG	GG	TT	CC
RLS_413	1	2	TT	GG	AA	CT	GG	GG	GG	TT
RLS_414	2	2	GT	GG	AA	TT	AG	AG	GG	TT
RLS_415	2	2	GT	GG	AA	TT	AG	AG	TG	CT
RLS_416	2	2	TT	AG	GG	TT	AG	GG	GG	TT
RLS_417	2	2	GT	AG	GA	TT	GG	GG	TG	CT
RLS_418	2	2	TT	AG	GA	TT	AG	AG	TG	CT
RLS_419	2	2	GT	GG	GA	TT	GG	AA	TG	CT
RLS_420	1	2	GG	GG	AA	TT	GG	AG	TG	CT
RLS_421	1	2	TT	AA	GG	TT	GG	AG	GG	TT
RLS_422	2	2	GT	GG	AA	TT	GG	GG	TG	CT
RLS_423	2	2	TT	AG	GA	TT	GG	GG	TG	CT
RLS_424	2	2	TT	AG	GA	TT	GG	GG	GG	TT
RLS_425	1	2	TT	AG	GA	CT	GG	GG	TG	CT
RLS_426	2	2	GG	AA	GG	CC	AG	GG	TG	CT
RLS_427	2	2	TT	AA	GG	CT	GG	AG	GG	TT
RLS_428	2	2	TT	GG	AA	TT	AG	GG	GG	TT
RLS_429	2	2	TT	AG	GA	TT	GG	GG	TG	CT
RLS_430	1	2	GT	GG	AA	TT	GG	GG	TG	CT
RLS_431	2	2	GG	AA	GG	CC	GG	GG	GG	TT
RLS_432	2	2	TT	AG	GA	TT	GG	AG	GG	TT
RLS_433	2	2	TT	AA	GG	TT	GG	GG	GG	TT
RLS_434	2	2	TT	AG	GA	TT	GG	GG	TG	CT
RLS_435	2	2	GT	AG	GA	CT	GG	GG	TG	CT
RLS_436	2	2	TT	AG	GA	TT	AG	GG	GG	TT
RLS_437	1	2	GT	AA	GG	CT	GG	AG	TG	CT
RLS_438	2	2	GG	AG	GA	CC	GG	GG	TG	CT
RLS_439	2	2	GT	GG	AA	CT	GG	GG	GG	TT
RLS_440	2	2	TT	GG	AA	TT	GG	GG	GG	TT
RLS_441	1	2	GT	AG	GA	TT	AG	GG	GG	TT
RLS_442	1	2	GT	GG	AA	TT	GG	GG	TG	CT
RLS_443	2	2	TT	GG	AA	TT	AG	AG	GG	TT
RLS_444	2	2	GT	AA	GG	TT	AG	AG	TG	CT
RLS_445	2	2	TT	AG	GA	CT	GG	GG	TG	CT
RLS_446	2	2	TT	AA	GG	TT	GG	GG	TG	CT
RLS_447	2	2	GT	AG	GA	TT	AG	AG	TG	CT
RLS_448	1	2	GT	AG	GA	TT	AG	GG	TG	CT
RLS_449	2	2	TT	AG	GA	TT	AG	AG	GG	TT
RLS_450	2	2	GT	AA	GG	TT	GG	GG	GG	TT
RLS_451	2	2	TT	AA	GG	CT	AG	GG	GG	TT
RLS_452	2	2	GT	AG	GA	TT	GG	AA	GG	TT
RLS_453	1	2	GT	AA	GG	TT	GG	AG	TG	CT
RLS_454	2	2	GG	AG	GA	TT	GG	GG	GG	TT
RLS_455	2	2	GT	AA	GG	TT	AG	AA	GG	TT
RLS_456	2	2	TT	AG	GA	TT	GG	AG	GG	TT
RLS_457	1	2	TT	GG	AA	TT	GG	GG	GG	TT
RLS_458	2	2	GT	GG	AA	TT	GG	GG	GG	TT
RLS_459	1	2	TT	AG	GA	TT	AA	GG	TG	CT
RLS_460	1	2	TT	AA	GG	TT	AG	AA	GG	TT
RLS_461	2	2	TT	GG	AA	CT	GG	AG	GG	TT
RLS_462	2	2	GG	AG	GA	TT	GG	AG	GG	TT
RLS_463	2	2	GT	GG	AA	TT	AG	GG	TG	CT
RLS_464	2	2	TT	AG	GA	TT	GG	GG	TT	CC
RLS_465	2	2	TT	AA	GG	TT	AG	AG	TG	CT
RLS_466	2	2	GT	AG	GA	CT	GG	GG	GG	TT
RLS_467	2	2	GT	AG	GA	TT	GG	GG	GG	TT
RLS_468	2	2	TT	AG	GA	TT	AG	GG	TG	CT
RLS_469	2	2	TT	GG	AA	TT	GG	GG	GG	TT
RLS_470	2	2	TT	AA	GG	TT	AA	GG	GG	TT
RLS_471	2	2	TT	GG	AA	TT	AG	GG	GG	TT
RLS_472	2	2	TT	GG	AA	TT	AG	AA	TG	CT
RLS_473	2	2	GT	AA	GG	TT	AG	AG	GG	TT
[truncated: 449 more rows]
